# Supplementary material for: Unconventional function of an Achaete-Scute homolog as a terminal selector of nociceptive neuron identity
Source: PLoS Biol. 2018 Apr 19;16(4):e2004979. doi: 10.1371/journal.pbio.2004979 (PMC5908064; doi:10.1371/journal.pbio.2004979)
Supplement: S1 Table — Listed are all known ADL expressed genes (as per Wormbase) except genes that are either not clear terminal markers (TFs and RNP) or not neuron-type specific (pan-ciliary genes); such genes were part of the FIRE analysis but are not shown here. Bold: training dataset for original FIRE analysis. Green, non-bold: known to be expressed in ADL but not included in the training set for FIRE analysis. Blue, non-bold: gfp fusions generated in this paper. Green shade: conserved in all species that have orthologs; red shade: no motif in ortholog. The E-box motifs of srh-132, srh-186, sri-51, srh-220, sro-1, hlh-2, nlp-7, nlp-10, osm-9, gpa-1, cam-1, and tax-6 sites were also bioinformatically identified in [45]. FIRE, Finding Informative Regulatory Elements; RNP, RNA binding protein; TF, transcription factor. (XLSX) [file pbio.2004979.s002.xlsx]

## Sheet: Sheet1
Table S1: ADL expressed genes. Listed are all known ADL expressed genes (as per Wormbase) except genes that either not clear terminal markers (TFs and RNP) or not neuron-type specific (pan-ciliary genes); such genes were part of the FIRE analysis, but are not shown here. The E-box motifs of srh-132, srh-186, sri-51, srh-220, sro-1, hlh-2, nlp-7,nlp-10, osm-9 , gpa-1, cam-1 and tax-6 sites were al…
Functional class	Gene	Size of reporter construct revealing expression in ADL neurons	Motif presence in reporter	Location & sequence of overrepresented CACCTG motif acc. to FIRE analysis	Orientation	Motif sequence and surrounding sequences	hlh-4 dependence experimentally confirmed	C. elegans	CACCTG position	C. briggsae	CACCTG position	C. brenneri	CACCTG position	C. remanei	CACCTG position	C. japonica	CACCTG position	gene	C.briggsae orthologs	C. brenneri orthologs	C. remaei orthologs	C. japonica orthologs
Sensory receptor (GCY)	gcy-21	1440 bp	YES	865	1	ctttttctttTCACCTGTtttggatcac		2	[-868, 1563]	1	[1561]	1	[1513]	1	[390]	0		gcy-21	1 ['Cbr-gcy-15']	3 ['CBN24032', 'CBN31769', 'Cbn-gcy-12']	2 ['Cre-gcy-21', 'Cre-gcy-12']	2 ['CJA08550', 'Cjp-gcy-12']
Sensory receptor (GPCR)	sra-39	unknown	likely	857	1	attgttaaatACACCTGGcacaagtacg		3	[1696, -184, -850]	1	[-137]	0		4	[1495, -233, -963, -1750]	1	[-961]	sra-39	1 ['Cbr-sra-39']	2 ['CBN19055', 'CBN11724']	2 ['Cre-sra-39', 'CRE22432']	1 ['Cjp-sra-39']
			likely	192	-1	ctacaccgatCCAGGTGAgattttaaga
	sra-13	770 bp	YES	701	1	atatcaatcCACCTGttccccaacat	YES	3	[-658, 945, 1189]	1	[-1080]	0		3	[-792, 767, 1177]	0		sra-13	1['Cbr-sra-13']	no orthologs	1['Cre-sra-13']	no orthologs
	srb-6	3-4 kb + 7-20 aa	YES	1443	1	agagcacaacACACCTGTgaccagagtc		3	[-1446, -996, 63]	1	[928]	5	[1102, 1532, 182, -281, -719]	0		0		srb-6	1 ['CBG00892']	1 ['Cbn-srb-6']	1 ['Cre-srb-6']	no orthologs
			YES	994	-1	caccactcgtGCAGGTGTtaacatgctt
	sre-1	3-4 kb + 7-20 aa	YES	179	-1	cactggaggtCCAGGTGAtatttaaaat		2	[-78, 1490]	4	[-65, 1833, 1861, 662]	2	[-68, 1349]	4	[-1943, -68, 1294, 1972]	0		sre-1	1 ['Cbr-sre-1']	1 ['Cbn-sre-1']	1 ['Cre-sre-1']	no orthologs
	sre-43	(1,5 kb)	YES	83	-1	gcgagcagcaGCAGGTGAaattgaaann	YES	3	[1794, 611, -75]	1	[1704]	4	[1083, 1943, 1082, 1927]	4	[1957, 1453, 1086, -835]	0		sre-43	1 ['Cbr-sre-43']	2 ['CBN05577', 'CBN24743']	1 ['Cre-sre-43']	1 ['Cjp-sre-43']
	srh-132	3-4 kb	YES	58	-1	nnggtttgcaACAGGTGAaatttgacaa		2	[-60, 216]	0		0		0		0		srh-132	no orthologs	3 ['CBN32498', 'CBN28374', 'Cbn-srh-130']	2 ['CRE07831', 'CRE27208']	1 ['Cjp-srh-130']
	srh-139	unknown	likely	971	-1	aattttcttaTCAGGTGTtttgtcaacg		4	[-973, -120, 495, 1119]	0		0		4	[-106, 1538, 869, 1920]	0		srh-139	no orthologs	1 ['CBN18624']	2 ['CRE08676', 'CRE15961']	1 ['CJA08001']
			likely	118	-1	tgcgttactgACAGGTGAatgaaggaat
	srh-25	1620 bp	YES	114	-1	gtatcaaaagGCAGGTGAattttgaaaa		3	[848, 564, -106]	5	[411, 721, 1168, 1726, 1687]	0		3	[475, -315, -894]	0		srh-25	4 ['Cbr-srh-25', 'CBG06710', 'CBG06712', 'CBG30950']	no orthologs	3 ['CRE08913', 'Cre-srh-25', 'CRE27253']	no orthologs
	srh-68	3193 bp	NO	none				1	[1341]	8	[1471, 1433, 42, -708, 1037, 963, 1842, 781]	2	[-1649, -1721]	14	[-130, -1855, -42, 385, -354, 718, 105, -36, -1113, -1835, 571, 1662, 393, 750]	0		srh-68	2 ['CBG21878', 'CBG21879']	1 ['CBN25583']	12 ['CRE08818', 'CRE09557', 'CRE16383', 'CRE09500', 'CRE09563', 'CRE16409', 'CRE09444', 'CRE09562', 'CRE09499', 'CRE09501', 'CRE16384', 'CRE09561']	2 ['CJA08125', 'CJA16736']
	srh-79	2876 bp	1nt IMPERFECT	77	1	aaatcaagttaCACGTGcaacagtaatt	YES	3	[144, 227, 1978]	3	[132, 1487, -412]	2	[-907, -1456]	3	[-342, -958, -1962]	0		srh-79	1 ['Cbr-srh-79']	2 ['Cbn-srh-79', 'CBN16512']	1 ['Cre-srh-79']	1 ['CJA16736']
	srh-127	654 bp	outside reporter	836	-1	ctaacataaaCCAGGTGTtcagttcaca	YES	2	[-838, -102]	2	[339, -79]	6	[1855, 578, 1180, 425, -115, -1629]	7	[464, -317, -833, -850, 648, 252, -77]	1	[-129]	srh-127	1 ['Cbr-srh-127']	1 ['CBN13362']	2 ['CRE16124', 'CRE16116']	1 ['CJA40003']
			YES	100	-1	tggcgcagtcGCAGGTGAaaatacatat
	srh-130	715 bp	YES	328	1	gcttcagtgaTCACCTGTtttcattgta		4	[-331, -84, 95, 211]	6	[332, -76, 173, -813, 687, -65]	21	[1956, 819, -56, -174, -1049, 1761, 974, 1374, 587, 1338, 551, 713, -74, 586, -201, 519, -268, 179, -608, -56, -174]	3	[-63, -73, 168]	0		srh-130	4 ['Cbr-srh-130', 'CBG06518', 'CBG06520', 'CBG06521']	3 ['Cbn-srh-130', 'CBN28374', 'CBN32498']	2 ['CRE27208', 'CRE07831']	1 ['Cjp-srh-130']
			YES	82	-1	gttttttccaACAGGTGAaatgattata
	srh-266	423 bp	outside reporter	1003	-1	aatgaaaaacGCAGGTGTtctattcaaa		5	[-1005, -78, 726, 1441, 1658]	9	[-185, 1992, 1515, 292, 109, 75, 1006, 1688, -175]	6	[1644, 87, 549, -523, -1278, -1818]	5	[-380, -393, -1424, -1516, -1533]	0		srh-266	2 ['CBG24209', 'Cbr-srh-255']	3 ['CBN13547', 'CBN32740', 'Cbn-srh-266']	4 ['CRE16134', 'CRE19024', 'Cre-srh-292', 'Cre-srh-286']	no orthologs
			YES	76	-1	aaggtttgcaACAGGTGAaaccccacaa
	srh-279	(1 kb)	YES	410	1	tcacaaaaatCCACCTGTcaagcgctac	YES	1	[-413]	4	[-303, -235, -54, 781]	3	[-1662, -64, 121]	4	[-403, -125, 1033, 1879]	0		srh-279	1 ['Cbr-srh-279']	1 ['CBN26397']	1 ['CRE05027']	no orthologs
	srh-281	2864 bp	YES	731	1	atgattgctaGCACCTGTcaagttacat		3	[-734, -106, 681]	4	[-303, -235, -54, 781]	3	[-1662, -64, 121]	4	[-403, -125, 1033, 1879]	0		srh-281	1 ['Cbr-srh-279']	1 ['CBN26397']	1 ['CRE05027']	no orthologs
			YES	104	-1	caatacccgtGCAGGTGAaacttacttc
	sri-51	3-4 kb	YES	104	1	ccttttgtttTCACCTGTttttgatcac		4	[529, 1231, -97, -323]	0		0		4	[440, 274, 158, -557]	4	[464, 1461, 754, -876]	sri-51	no orthologs	1 ['CBN25034']	1 ['CRE06602']	3 ['CJA18762', 'CJA06538', 'CJA05483']
			YES	331	-1	aacactgtggGCAGGTGAaatgatattt
	sri-62	401 bp	outside reporter	1915	1	aacccaaataTCACCTGCtataggcata		6	[1897, 973, 183, -69, -1690, -1908]	2	[-92, 151]	1	[-180]	6	[-301, -92, 151, 96, 1840, 1873]	3	[-154, -203, -1641]	sri-62	1 ['Cbr-sri-62']	1 ['CBN04480']	2 ['CRE06392', 'CRE06393']	(japonica ortholog is CJA09190 is no longer listed as ortholog of sri-62 (current orthologs are sri-61 and sri-54)
			YES	76	1	ctacaaatttTCACCTGCaattgcnnnn
			outside reporter	1698	-1	tgctcaatttTCAGGTGAttttcaaaag
	sro-1	3-4 kb + 7-20 aa	YES	69	1	ctttatgtttCCACCTGTttctaccaac		3	[1092, 864, -62]	2	[201, -668]	4	[1111, 187, -77, -766]	5	[-1946, -1593, -353, 1374, 1913]	2	[-1481, -1011]	sro-1	1 ['Cbr-sro-1']	1 ['CBN28670']	1 ['Cre-sro-1']	1 ['Cjp-sro-1']
	srsx-37	1904 bp	YES	384	1	aaatttcagaCCACCTGAtgaacataga		5	[1375, 591, -332, -377, -932]	1	[1581]	1	[-1062]	3	[-1697, 342, 886]	0		srsx-37	1 ['Cbr-srsx-36']	1 ['CBN31610']	1 ['Cre-srsx-35']	2 ['CJA11451', 'CJA39570']
			YES	339	1	aacaacttatTCACCTGCagactcgtgt
			YES	940	-1	caacagcgaaTCAGGTGGgacagatgat
	sru-4	1412 bp	YES	78	1	gctgtaatttCCACCTGCtcatacgatc		1	[-81]	2	[-853, -88]	10	[-1849, 1641, 1273, -53, -383, -1019, -1512, -849, -441, 1981]	4	[1780, 1488, -59, -78]	0		sru-4	1 ['Cbr-sru-4']	6 ['CBN03658', 'CBN21265', 'CBN05651', 'CBN23063', 'CBN29343', 'CBN32254']	2 ['Cre-sru-4', 'CRE07956']	no orthologs
	srw-138	2799 bp	NO	none (in 3kb)				0		5	[-438, -191, 1651, -676, -945]	2	[-1778, -94]	2	[832, 1929]	0		srw-138	3 ['CBG06355', 'CBG10442', 'CBG06552']	3 ['CBN07412', 'CBN21703', 'CBN24768']	5 ['CRE09375', 'CRE09374', 'CRE08958', 'CRE08960', 'CRE16024']	no orthologs
	srx-1	625 bp	YES	213	1	ttcactcaatTCACCTGCtgcatttttc		2	[-1494, -216]	2	[-159, 373]	0		9	[941, 573, 385, -179, -1879, 1880, 1512, 386, -184]	0		srx-1	1 ['Cbr-srx-1']	1 ['CBN30281']	2 ['CRE14886', 'CRE19587']	1 ['Cjp-srx-1']
			outside reporter	1492	-1	atgacttaagACAGGTGGaatgggatta
	srz-1	(3 kb)	YES	93	-1	atcacatgttGCAGGTGCaaaagtgatc		3	[-95, 861, 1855]	9	[1849, 1821, 250, -124, -862, 1840, 1555, 227, -65]	25	[53, 1199, 460, -153, -1744, 1034, 655, 1224, 1446, 1157, 1485, 1583, -284, 7, 1067, 1995, -130, -762, -1689, -1796, -1125, -163, 309, 1229, 1615]	9	[678, -1793, -1442, 511, -93, -57, -1820, -1758, -900]	0		srz-1	16 ['CBG18626', 'CBG22633', 'Cbr-srz-1', 'CBG22637', 'CBG22636', 'CBG22621', 'CBG01426', 'CBG04918', 'CBG05002', 'CBG18625', 'CBG18627', 'CBG18629', 'CBG18630', 'CBG22837', 'CBG22838', 'CBG30906']	10 ['CBN21442', 'CBN08744', 'CBN01132', 'Cbn-srz-45', 'CBN23559', 'CBN02106', 'CBN07004', 'CBN08710', 'CBN20293', 'CBN28275']	3 ['CRE23390', 'CRE05024', 'CRE05025']	1 ['CJA40905']
	srz-6	1891 bp	YES	576	-1	ggctggccaaGCAGGTGGaataataatt		2	[-578, -214]	1	[-112]	2	[504, -93]	27	[-98, 59, -759, 734, -84, 759, -59, 12, 59, 1698, 1723, -87, -65, 273, 208, -106, -400, -424, 1706, 1689, -49, -73, 1821, 868, 1120, -105, -547]	0		srz-6	1 ['Cbr-srz-6']	2 ['CBN03745', 'CBN25181']	9 ['Cre-srz-6', 'CRE14505', 'CRE14506', 'CRE14534', 'CRE14661', 'CRE14662', 'CRE23539', 'CRE23542', 'CRE23358']	1 ['CJA40905']
			YES	212	-1	gaagtccaaaGCAGGTGTatttcaaaat
	srz-67	(400 bp)	YES	59	1	tttgcaaaatTCACCTGTctagttgttt		1	[-52]	24	[-1762, -344, 554, 994, 1942, 1697, 1675, 1260, 583, 1637, -118, 936, -1099, 1219, -69, -1049, -1740, 877, -708, 797, -348, 1157, -225, 1280]	11	[-983, 264, 298, -1172, -947, -92, 868, 669, 921, -250, -323]	3	[835, -333, -719]	0		srz-67	5 ['CBG15915', 'Cbr-srz-42', 'CBG18660', 'CBG18661', 'CBG22600']	3 ['CBN21281', 'CBN23273', 'CBN13640']	11 ['CRE16979', 'CRE19450', 'CRE05018', 'CRE17952', 'CRE17860', 'CRE17859', 'CRE17953', 'CRE17948', 'CRE17949', 'CRE17951', 'CRE17954']	1 ['CJA40905']
	srz-103	(1 kb)	YES	76	1	gatcaatattTCACCTGCtgctttcagg		4	[1865, 909, -69, -254]	0		0		0		0		srz-103	no orthologs	no orthologs	no orthologs	1 ['CJA40905']
			YES	262	-1	ctgaaattgaACAGGTGGaaaaatggaa
	srz-102	459 bp	YES	77	1	tctgcaatttCCACCTGTtcaatttctc	YES	2	[-80, 227]	0		0		0		0		srz-102	1 ['CBG22636']	no orthologs	no orthologs	1 ['CJA40905']
	str-178	222 bp	YES	41	1	ctggccgactCCACCTGCtctttaaagc		2	[847, -190]	1	[-1042]	2	[-1012, -294]	2	[330, -1494]	0		str-178	1 ['Cbr-str-178']	1 ['Cbn-str-178']	1 ['Cre-str-178']	no orthologs
	str-217	1168 bp	YES	1444	1	aattactagaACACCTGTaaaaaagttt		5	[749, -943, -1066, -1086, -1437]	1	[-895]	0		1	[1178]	0		str-217	1 ['Cbr-str-217']	no orthologs	1 ['CRE18751']	no orthologs
			YES	1073	1	atttctatttTCACCTGGagagatgtgt
			YES	950	1	agatttgaatTCACCTGTttattgcgta
			YES	1094	-1	acgcaaccaaACAGGTGAgacatttcta
	srh-3	958 BP	YES	110	-1	ttttaaaaattCACCTGcatcgttgtc		4	[-875, -113, 1639, 479]	11	[-1062, 557, -1237, 1693, -101, 105, 105, 1028, 1028, -1320, -447]	5	[-1757, -70, 38, 1867, 1925]	4	[1781, 171, -67, -1232]	7	[328, 304, 125, -56, -94, -1053, -1091]	srh-3	3['Cbr-srh-7', 'CBG06529', 'CBG25149']	1['CBN17404']	1['CRE19052']	4['CJA12294', 'CJA17160', 'CJA34543', 'CJA40267']
			YES	841	-1	ttgacttggaaCACCTGaaaaagtgct
	sri-61	1108 bp	YES	64	1	aacccaaatatCACCTGctataggcata		7	[570, 318, 161, -57, -156, -646, -1357]	2	[-92, 151]	1	[-180]	6	[-301, -92, 151, 96, 1840, 1873]	3	[-154, -203, -1641]	sri-61	1['Cbr-sri-62']	1['CBN04480']	2['CRE06392', 'CRE06393']	1['CJA09190']
			YES	163	1	aataaaaattcCACCTGcaattttaaa
			YES	653	1	taaaaaataatCACCTGcgtgatttgt
	sra-14	(3 kb)	YES	1378	1	nnnnnctactCCACCTGCctgagaccac		2	[-1381, 280]	4	[-1393, 262, 816, 1133]	4	[1125, 403, -1493, -1581]	1	[275]	0		sra-14	1 ['Cbr-sra-14']	2 ['CBN10269', 'Cbn-sra-14']	1 ['Cre-sra-14']	1 ['Cjp-sra-14']
	sra-35	(1.7 kb)	YES	1597	1	nnnnncccaaACACCTGTacttttctga		2	[-1590, -1817]	3	[-447, -353, 1781]	0		1	[985]	0		sra-35	1 ['Cbr-sra-35']	no orthologs	1 ['Cre-sra-35']	no orthologs
			outside reporter	1825	-1	atagtaaaaaACAGGTGAaaaaagtcct
	srd-32	2996 bp	NO	none (in 3kb)				0		0		1	[-1796]	0		0		srd-32	1 ['Cbr-srd-32']	1 ['CBN31037']	1 ['Cre-srd-32']	1 ['CJA34749']
	sre-21	(1.1 kb)	YES	988	1	tatgctttttGCACCTGGcactacttca		4	[-67, -96, -981, -1889]	2	[-85, 1500]	2	[-105, -80]	4	[-87, 374, -586, -139]	0		sre-21	1 ['Cbr-sre-21']	1 ['Cbn-sre-21']	2 ['CRE22133', 'Cre-sre-21']	no orthologs
			YES	103	1	ttttgtcataACACCTGGttttgacaac
			outside reporter	1897	-1	attgcatttaTCAGGTGCaaatttttct
			YES	75	-1	tcacgccaaaACAGGTGAttaatttttt
	sre-27	(1.6 kb)	YES	672	-1	cacatcatggACAGGTGCaatttttgtc		5	[526, 1478, 1246, -80, -664]	3	[717, -99, -235]	6	[-377, -640, 991, 203, 334, -227]	3	[-335, -77, 580]	0		sre-27	1 ['Cbr-sre-27']	2 ['CBN20480', 'CBN31315']	1 ['Cre-sre-27']	no orthologs
			YES	88	-1	naccactattGCAGGTGTctgaactatc
	sre-44	(3 kb)	YES	82	-1	ggtgactcggGCAGGTGAtaataatctg		4	[-1959, -84, 423, 253]	4	[401, 765, -58, -948]	10	[480, -69, -327, -984, -1582, 476, -68, -321, -980, -1599]	4	[-804, -339, -85, 459]	0		sre-44	1 ['Cbr-sre-44']	2 ['CBN07230', 'Cbn-sre-44']	1 ['Cre-sre-44']	1 ['CJA37535']
	srg-25	2274 bp	YES	1151	1	tcctcgggaaACACCTGCatcatttaat		4	[1830, -640, -708, -1144]	1	[909]	3	[1287, -1033, -1517]	1	[-776]	0		srg-25	1 ['Cbr-srg-25']	1 ['CBN28635']	1 ['Cre-srg-25']	1 ['Cjp-srg-25']
			YES	647	1	ttcataatttACACCTGTtacgtaacca
			YES	716	-1	ttttgtagttTCAGGTGGaatttcaaat
	srh-4	653 bp	YES	107	1	atttcatttaTCACCTGTcaagggtttt		3	[-380, -110, 1057]	11	[-1062, 557, -1237, 1693, -101, 105, 105, 1028, 1028, -1320, -447]	5	[-1757, -70, 38, 1867, 1925]	4	[1781, 171, -67, -1232]	7	[328, 304, 125, -56, -94, -1053, -1091]	srh-4	2 ['CBG06529', 'CBG25149']	1 ['CBN17404']	1 ['CRE19052']	4 ['CJA12294', 'CJA17160', 'CJA34543', 'CJA40267']
			YES	378	-1	taaaaaagagACAGGTGTtctatatgga
	srh-5	548 bp	YES	57	1	tttctactttGCACCTGTtggttttccc		2	[-1410, -60]	5	[-1803, 652, -1320, 20, -447]	3	[-606, -548, 987]	2	[-111, -1721]	7	[328, 304, 125, -56, -94, -1053, -1091]	srh-5	2 ['CBG06528', 'CBG06529']	1 ['Cbn-srh-5']	1 ['CRE19050']	4 ['CJA12294', 'CJA17160', 'CJA34543', 'CJA40267']
			outside reporter	1408	-1	tgaattgcagGCAGGTGTtcatgtcgtt
	srh-186	2-3kb	1nt IMPERFECT	70	1	tggtcactgagCAGCTGaaaataatta		1	[496]	6	[-1006, 653, -366, 963, -56, 1133]	3	[808, -43, -454]	1	[1620]	0		srh-186	3 ['Cbr-srh-186', 'CBG26735', 'CBG24312']	1 ['CBN08841']	1 ['Cre-srh-274']	no orthologs
	srh-193	2671 bp (includes 1st intron)	YES	1077	1	gtcagttcaaCACCTGcggattcttc		2	[1715, -1070]	2	[355, 67]	17	[1278, 1863, 1706, 1078, -139, -1408, -1349, -72, 106, 351, 712, 310, -279, -1589, -1623, 400, 465]	26	[-532, -180, 1720, 791, 413, 574, -243, 1892, -1318, -1306, -52, 197, 295, 645, 325, 392, 1758, -84, 167, -1690, -324, -1923, 1761, 307, 205, 198]	0		srh-193	2 ['Cbr-srh-194', 'CBG10370']	6 ['CBN01557', 'CBN07140', 'CBN08847', 'CBN10019', 'CBN24538', 'CBN22012']	10 ['CRE08877', 'Cre-srh-129', 'Cre-srh-277', 'Cre-srh-293', 'CRE09302', 'CRE09303', 'Cre-srh-233', 'CRE27910', 'CRE28924', 'CRE28925']	no orthologs
	srh-199	874 bp	outside reporter	1180	-1	aaacaccatgACAGGTGAatagtttttc		4	[1386, 1545, 1517, -1172]	12	[-338, 839, 431, 478, 1085, -1424, -247, 431, 478, 1085, 355, 67]	27	[326, -454, 1278, 1863, 1706, 1078, -1927, -1408, -113, -1349, -54, -72, 108, 106, 1979, -1241, -327, -220, -88, 120, 235, 1482, 351, 310, -1589, 400, 465]	30	[-532, -180, 1720, 1508, 791, 413, 574, -1067, -148, -1318, -1306, -52, 1734, 197, 1485, 295, 1387, 645, 1037, 325, 249, 392, 182, 1758, -84, -1690, 1761, 307, 205, 198]	0		srh-199	4 ['Cbr-srh-194', 'CBG04927', 'CBG04924', 'CBG10370']	6 ['CBN00536', 'CBN08847', 'CBN18067', 'CBN24538', 'CBN07140', 'CBN23881']	11 ['CRE09302', 'CRE08877', 'CRE27910', 'CRE05572', 'CRE08872', 'CRE08882', 'Cre-srh-276', 'Cre-srh-293', 'Cre-srh-233', 'CRE28924', 'CRE28925']	no orthologs
	srh-211	1416 bp	YES	55	1	cctaataaaaTCACCTGCagtagtttgt		4	[1849, 180, 299, -1621]	4	[-135, -121, -62, 492]	3	[-294, 74, 166]	5	[-288, 298, 118, 1554, 1711]	0		srh-211	1 ['Cbr-srh-211']	1 ['Cbn-srh-211']	1 ['Cre-sri-24']	1 ['CJA11520']
	srh-218	1385 bp	YES	1320	1	aagcctagaaTCACCTGTattatgtttt		7	[-1323, -583, -562, -78, 1237, 442, 1927]	1	[-97]	4	[1721, 1520, -47, -118]	6	[-1454, -458, -89, 97, 654, 1233]	0		srh-218	1 ['CBG22852']	1 ['CBN20239']	1 ['CRE18721']	1 ['CJA15747']
			YES	580	1	attcatggatTCACCTGTcagcataaaa
			YES	560	-1	gcataaaattGCAGGTGTtactgaacaa
			YES	76	-1	ccatgagcccGCAGGTGTtattctgatc
	srh-220	>3kb	YES	1755	1	ctctatattaCCACCTGCcaattcccgg	YES	6	[706, 652, -89, -1299, -1748, -1829]	0		0		7	[1809, 1252, 673, 826, -72, -669, -767]	0		srh-220	no orthologs	no orthologs	1 ['CRE19075']	1 ['CJA15747']
			YES	1306	1	aatattagttTCACCTGCcgatatgaaa
			YES	96	1	atttacatttTCACCTGCtgcgtannnn
			YES	1837	-1	gttattatagTCAGGTGAgcatagcggt
	srh-234	165 bp	YES	58	1	aaactcaaaaTCACCTGTccatggtcag	YES	2	[356, -51]	2	[602, 1585]	5	[1816, 1675, 233, -452, -907]	9	[143, 255, 298, -58, 893, -1568, 275, 886, 898]	0		srh-234	1 ['Cbr-srh-239']	2 ['CBN06030', 'CBN32440']	3 ['Cre-srh-135', 'CRE08835', 'CRE08837']	no orthologs
	srh-270	1726 bp	YES	204	-1	agtctcgaaaACAGGTGAaattcataaa		3	[1364, 590, -196]	8	[1840, 290, 839, 273, 822, 570, -1972, -1191]	5	[1214, 870, 850, -1644, -1700]	1	[1043]	1	[327]	srh-270	2 ['CBG01169', 'CBG25147']	1 ['CBN20128']	1 ['CRE19065']	2 ['CJA16243', 'CJA05709']
	sri-9	1161 bp	outside reporter	1909	1	ccactgcagcACACCTGTtaatatagca		7	[-1912, -220, -97, -77, 274, 1204, 1842]	0		0		2	[-129, -194]	0		sri-9	no orthologs	4 ['CBN06568', 'CBN12872', 'Cbn-sri-5', 'Cbn-sri-11']	4 ['Cre-sri-12', 'Cre-sri-11', 'CRE28613', 'CRE28329']	1 ['CJA15927']
			YES	74	1	tagaaatgtcTCACCTGTttggttgcgt
			YES	218	-1	tacgcaataaACAGGTGAattcaaatct
			YES	95	-1	acacatctctCCAGGTGAaaatagaaat
	sri-12	1219 bp	YES	89	1	ctggaaaactTCACCTGTttagtggata	YES	0		0		0		0		0		sri-12	1 ['Cbr-sri-11']	2 ['Cbn-sri-5', 'Cbn-sri-11']	1 ['Cre-sri-12']	1 ['CJA15927']
			YES	1090	-1	ttaacatttaGCAGGTGAaacttctggg
			YES	179	-1	acctacgtttTCAGGTGAaaaaacattg
	sri-18	928 bp	YES	710	1	gaaacttgaaACACCTGGtagttgtgag		5	[1990, 1089, 1609, -441, -703]	4	[-759, -242, 154, 586]	2	[1205, 1488]	4	[-1185, -929, 725, 774]	0		sri-18	1 ['Cbr-sri-18']	2 ['CBN05534', 'Cbn-ric-4']	2 ['Cre-sri-18', 'CRE08868']	1 ['CJA10653']
			YES	449	-1	taatcaaattGCAGGTGGaatgagttgt
	sri-26	1919 bp	YES	619	1	tagtttttttACACCTGGaaaaaaggct		5	[-749, -62, 872, 1279, 87]	12	[1229, 922, 247, -88, -344, -674, -878, 459, 163, 1504, -247, 1008]	0		2	[203, 1086]	0		sri-26	4 ['Cbr-sri-27', 'CBG27174', 'CBG19150', 'CBG19151']	1 ['CBN11165']	4 ['CRE24896', 'CRE06431', 'CRE06432', 'CRE09024']	no orthologs
	sri-28	(600 bp)	YES	74	1	tagaaaaactTCACCTGTtcttgtttct		5	[-77, 160, 1309, 565, 1584]	12	[1229, 922, 247, -88, -344, -674, -878, 459, 163, 1504, -247, 1008]	3	[837, 888, 1100]	16	[83, -821, 706, -198, 807, -97, 1735, 831, 107, 1101, 1135, 1182, 1300, -1680, -739, 502]	0		sri-28	4 ['Cbr-sri-27', 'CBG27174', 'CBG19150', 'CBG19151']	1 ['CBN11165']	3 ['CRE06432', 'CRE06431', 'CRE09024']	no orthologs
	srn-1	2535 bp	YES	1797	1	ttattttaagACACCTGCctgaaattta		3	[-1159, -1765, -1790]	2	[1239, -37]	0		4	[962, 1335, 218, -42]	8	[1794, 1777, 1642, 1677, 1381, -24, -84, -886]	srn-1	1 ['Cbr-srn-1']	no orthologs	1 ['Cre-srn-1']	1 ['Cjp-srn-1']
			YES	1772	1	ttaaaattgaTCACCTGAatcgaaaaac
			YES	1167	-1	tcgttagcatTCAGGTGAaatagcagca
	srt-65	(2.2 kb)	YES	514	-1	ttctgtgtcgACAGGTGAtatttccaga		2	[1446, -527]	5	[-907, -1183, 1155, 900, 1748]	0		1	[1058]	0		srt-65	1 ['Cbr-srt-64']	4 ['CBN19616', 'CBN12380', 'CBN31643', 'CBN32978']	1 ['CRE27523']	1 ['CJA05093']
	sru-17	(1.7 kb)	YES	1574	1	nnnnnntattGCACCTGTcaaaatccga		1	[-1577]	0		0		0		0		sru-17	no orthologs	no orthologs	1 ['Cre-sru-17']	no orthologs
	srv-3	834 bp	YES	87	1	agcaaaaattTCACCTGCttcattgtca		3	[104, -64, -80]	2	[447, -94]	0		0		0		srv-3	1 ['Cbr-srv-3']	no orthologs	no orthologs	no orthologs
			YES	72	-1	tgcttcattgTCAGGTGAaattccgctc
	srv-4	(1.2 kb)	YES	113	1	aacacaaaaaTCACCTGCtcaccctctc		4	[1935, 1836, -106, -1896]	2	[447, -94]	3	[-746, -307, -213]	3	[420, -188, -1388]	0		srv-4	1 ['Cbr-srv-3']	1 ['Cbn-srv-4']	1 ['Cre-srv-4']	no orthologs
			outside reporter	1904	-1	tggagtcaatCCAGGTGTtggaggagga
	srv-12	401 bp	outside reporter	1099	1	tggacccgcaGCACCTGCacaatccgga		5	[1288, 811, -106, -445, -1092]	2	[107, -127]	3	[924, 1161, -141]	7	[970, -125, -1055, 1555, 507, -125, -1051]	0		srv-12	1 ['Cbr-srv-12']	1 ['CBN26345']	2 ['Cre-srv-12', 'CRE26024']	4 ['Cjp-srv-11', 'CJA21050', 'CJA27021', 'CJA41633']
			YES	452	1	tttcaggatgGCACCTGGtcgggaatgg
			YES	114	-1	attcatcaaaACAGGTGAtttaagaaca
	srxa-14	(1.2 kb)	YES	77	-1	acatgtcgaaACAGGTGGaaactacaat	YES	3	[-79, 842, 1078]	4	[1943, 382, 1188, -67]	0		4	[-292, -78, 683, 1085]	0		srxa-14	1 ['Cbr-srxa-14']	no orthologs	1 ['Cre-srxa-14']	2 ['Cjp-srxa-19', 'CJA33055']
	srz-4	714 bp	YES	77	-1	cattccagtgGCAGGTGAaataagccca		2	[-79, 1355]	6	[94, 1214, -79, 1958, 91, -157]	6	[-165, -77, 90, -1772, -712, 442]	11	[711, 1682, 83, -64, 1941, -1916, -256, -58, 464, 1532, 1886]	0		srz-4	1 ['Cbr-srz-4']	2 ['CBN05182', 'CBN01132']	7 ['Cre-srz-4', 'Cre-srz-12', 'CRE15869', 'CRE15873', 'CRE15875', 'CRE19823', 'CRE19824']	1 ['CJA40905']
	srz-16	(1 kb)	YES	96	-1	tggtaacgcaACAGGTGAaaaatgaatt		1	[-88]	3	[-708, -348, -225]	24	[-1878, -100, 428, 1070, -983, 264, 298, -1167, -121, 807, -64, -396, 1645, -1567, 375, 944, 1166, 555, 806, 868, 669, 921, -250, -323]	18	[675, 612, -54, -676, -801, -953, -1014, 1821, 868, 1120, -105, -547, 870, -125, -1538, -1591, -101, -72]	0		srz-16	1 ['CBG18660']	4 ['CBN10366', 'CBN21281', 'CBN21922', 'CBN23273']	2 ['CRE10766', 'CRE28812']	1 ['CJA40905']
	srz-28	(400 bp)	YES	81	-1	agaggtctaaGCAGGTGCaaacgttcca		2	[413, -73]	17	[1506, 1552, 565, -113, -1762, -344, 554, 994, 1942, 1637, 936, 1219, -69, -1049, -708, -348, -225]	5	[868, 669, 921, -250, -323]	33	[711, 1682, 83, -64, 691, 625, -302, -936, -1271, 835, -333, -719, 1113, 1206, -1481, -953, 54, 129, 675, 612, -54, -676, -801, -953, -1014, -333, -727, 795, 771, -83, -107, -1733, 66]	0		srz-28	5 ['Cbr-srz-29', 'Cbr-srz-42', 'CBG18660', 'CBG18661', 'CBG22600']	4 ['CBN13671', 'CBN09307', 'CBN19709', 'CBN21811']	6 ['CRE10766', 'CRE16976', 'CRE12413', 'CRE16979', 'CRE18372', 'CRE16974']	1 ['CJA40905']
	srz-56	611 bp	YES	464	1	taactatagaACACCTGAaattcactgg		3	[-79, 135, 1168]	24	[-1762, -344, 554, 994, 1942, 1697, 1675, 1260, 583, 1637, -118, 936, -1099, 1219, -69, -1049, -1740, 877, -708, 797, -348, 1157, -225, 1280]	12	[369, 551, 868, 669, 921, -250, -323, 283, 795, -132, -239, -496]	33	[711, 1682, 83, -64, 691, 625, -302, -936, -1271, 1113, 1206, -46, -528, -888, 675, 612, -54, -676, -801, -953, -1014, 560, 499, 346, 219, -54, 870, -125, -1538, -1591, -646, 364, 666]	0		srz-56	5 ['CBG15915', 'Cbr-srz-42', 'CBG18660', 'CBG18661', 'CBG22600']	5 ['CBN21281', 'CBN13640', 'CBN21922', 'CBN02480', 'CBN08710']	17 ['CRE04492', 'CRE10766', 'CRE16976', 'CRE12413', 'CRE16974', 'CRE28812', 'CRE14661', 'CRE14662', 'CRE14534', 'CRE17952', 'CRE17860', 'CRE17859', 'CRE17953', 'CRE17948', 'CRE17949', 'CRE17951', 'CRE17954']	1 ['CJA40905']
	srz-99	(300 bp)	YES	76	1	cttcacaattTCACCTGTtcaagcctcg		2	[-79, 357]	4	[945, 207, 119, -243]	0		0		0		srz-99	1 ['CBG22622']	no orthologs	no orthologs	1 ['CJA40905']
	srz-104	556 bp	YES	64	-1	aaatgaggtgGCAGGTGGtctgaacgtt	YES	3	[-435, 136, 149]	0		0		0		0		srz-104	no orthologs	no orthologs	no orthologs	no orthologs
	str-90	(2.8 kb)	YES	322	1	ttctacgtcaTCACCTGAatcaaaaaga		2	[-1106, -419]	0		1	[-653]	2	[-867, 744]	0		str-90	1 ['Cbr-str-90']	2 ['Cbn-str-90', 'CBN28376']	1 ['Cre-str-90']	1 ['Cjp-str-90']
	sri-50	1125 bp	outside reporter	1251	1	aaatatcgaaTCACCTGAaaccaaagca		5	[-1254, -1011, -755, -70, 148]	0		0		4	[440, 274, 158, -557]	4	[464, 1461, 754, -876]	sri-50	no orthologs	1 ['CBN25034']	1 ['CRE06602']	3 ['CJA18762', 'CJA06538', 'CJA05483']
			YES	1009	-1	cctcctgaaaACAGGTGGaaaactgatg
			YES	753	-1	aataccaaggACAGGTGAaaagatgctt
			YES	68	-1	gtcaggctcaGCAGGTGAactattttgt
	srz-24	1530 bp	YES	141	1	cttctcgaatTCACCTGTttagccaatc	YES	4	[760, 284, -96, -134]	7	[-313, -285, 47, -100, 348, 947, 589]	4	[-110, -952, -94, 874]	25	[691, 625, -302, -936, -1271, 644, 258, -81, -395, -1481, -953, 54, 129, 675, 612, -54, -676, -801, -953, -1014, 560, 499, 346, 219, -54]	0		srz-24	1 ['Cbr-srz-24']	3 ['CBN06573', 'CBN03460', 'CBN28953']	5 ['CRE04492', 'CRE10766', 'CRE16976', 'CRE16980', 'CRE19425']	1 ['CJA40905']
			YES	104	-1	gaatcttgagACAGGTGAaataattttt
	srz-66	1939 bp	YES	204	-1	gcgcagctcgACAGGTGAaattttctta		3	[1928, 460, -196]	28	[1506, 1552, 565, -113, -1762, -344, 554, 994, 1942, 1697, 1675, 1260, 583, 1637, -118, 936, -1099, 1219, -69, -1049, -1740, 877, -708, 797, -348, 1157, -225, 1280]	17	[-1878, -82, -100, 599, 428, 1127, 1070, 868, 669, 921, -250, -323, 944, 268, 192, -23, -888]	11	[644, 258, -81, -395, 672, 597, -60, -1876, -1820, -1758, -900]	0		srz-66	6 ['CBG15915', 'Cbr-srz-42', 'CBG18660', 'CBG18661', 'CBG22600', 'Cbr-srz-29']	5 ['CBN10366', 'CBN21281', 'CBN11174', 'CBN05845', 'CBN13640']	11 ['CRE16980', 'CRE19447', 'CRE28719', 'CRE17952', 'CRE17860', 'CRE17859', 'CRE17953', 'CRE17948', 'CRE17949', 'CRE17951', 'CRE17954']	1 ['CJA40905']
	srh-74	2891 bp	YES	68	1	acctctatttGCACCTGCtcccaaaatt		4	[1958, 106, -61, -575]	3	[1917, -74, -183]	0		31	[1236, 1307, 1874, 1915, -1119, 1202, -530, 1243, -489, 1436, -296, 1616, -1075, -248, 532, -156, 1041, 1426, 1497, -1969, -1894, -1500, -546, -165, -90, 608, 1626, -522, -168, -93, 379]	7	[1319, 1145, 106, 450, -108, -456, -775]	srh-74	1 ['Cbr-srh-75']	no orthologs	11 ['CRE18019', 'CRE20469', 'CRE18062', 'CRE18015', 'CRE18016', 'CRE18018', 'CRE18020', 'CRE18021', 'CRE18022', 'CRE18023', 'CRE18025']	2 ['CJA08125', 'CJA16736']
			YES	583	-1	ttgaacgcgtTCAGGTGTacttgtctat
	srz-32	2861 bp	YES	63	-1	tgagttcttgGCAGGTGGaatatatgca		1	[-67]	30	[1506, 1552, 565, -113, -1762, -344, 554, 994, 1942, 1837, 1697, 1675, 1260, 583, 1637, -118, 936, -1099, 1219, -69, -1049, 456, -1740, 877, -708, 797, -348, 1157, -225, 1280]	11	[-82, 599, 1127, -983, 264, 298, 1340, -1167, 832, -121, 807]	22	[351, 1063, -108, 604, -115, 597, -55, 835, -333, -719, 675, 612, -54, -676, -801, -953, -1014, -93, -57, -101, -57, 1229]	0		srz-32	7 ['CBG15915', 'Cbr-srz-42', 'CBG18660', 'CBG18661', 'CBG22600', 'Cbr-srz-29', 'CBG22832']	5 ['CBN21811', 'CBN23273', 'CBN03358', 'CBN11174', 'CBN13640']	14 ['CRE10766', 'CRE16979', 'CRE16978', 'CRE23390', 'CRE23394', 'CRE16977', 'CRE17952', 'CRE17860', 'CRE17859', 'CRE17953', 'CRE17948', 'CRE17949', 'CRE17951', 'CRE17954']	1 ['CJA40905']
	sri-45	4479 bp	YES	76	1	cagattttatTCACCTGTcactccaatt		3	[725, 1312, -69]	0		0		4	[440, 274, 158, -557]	4	[464, 1461, 754, -876]	sri-45	no orthologs	1 ['CBN25034']	1 ['CRE06602']	2 ['CJA06538', 'CJA05483']
			YES	3150	1	ttcataattatCACCTGcaaattggat
			YES	4354	1	tggacaacgacCAGGTGgacattactc
	srz-61	762 bp	YES	51	-1	attaatgcaaACAGGTGCaaaaatatgc		4	[-53, 412, 1914, 1927]	34	[1591, -1762, -344, 554, 994, 1942, 1697, 1675, 1260, 583, 1637, -118, 936, -1099, 1219, -69, -1049, -1740, 877, -708, 797, -348, 1157, -225, 1280, 1961, 1297, 288, 122, 1285, 232, -68, -171, -688]	8	[1157, 1485, 1583, 1995, -130, -762, -1689, -1796]	1	[9]	0		srz-61	6 ['CBG15915', 'Cbr-srz-42', 'CBG18660', 'CBG18661', 'CBG22600', 'CBG18629']	1 ['CBN13640']	9 ['CRE23375', 'CRE17952', 'CRE17860', 'CRE17859', 'CRE17953', 'CRE17948', 'CRE17949', 'CRE17951', 'CRE17954']	1 ['CJA40905']
	srx-44	497 bp	outside reporter	879	1	taatgtaaaaTCACCTGGattcttttag		3	[-1276, -464, 1568]	5	[1036, 899, 593, -827, -1432]	0		5	[-179, -226, -1018, -1300, -1382]	0		srx-44	1 ['Cbr-srx-44']	no orthologs	1 ['Cre-srx-44']	no orthologs
			YES	67	1	aacttcaaaaACACCTGCttgacagcac
G-protein Sensory Signaling	gpa-1	1.5 kb+first 8 exons	YES	724(intronic)	-1	gtctgcctgaCCACCTGCcgccgattgc		2	[724, -962]	1	[-1303]	4	[-1340, 1210, 1225, -1327]	0		0		gpa-1	1 ['Cbr-gpa-1']	10 ['Cbn-gpa-1', 'CBN19764', 'Cbn-gpa-16', 'Cbn-gpa-11', 'CBN28084', 'Cbn-gpa-6', 'CBN28226', 'CBN10114', 'CBN25446', 'Cbn-goa-1']	6 ['Cre-gpa-14', 'Cre-goa-1', 'Cre-gpa-4', 'Cre-gpa-16', 'Cre-gpa-6', 'Cre-gpa-11']	3 ['Cjp-gpa-16', 'Cjp-goa-1', 'Cjp-gpa-1']
			YES	926	-1	tctctcaactgCAGGTGaaatttaattt
			YES	2677(intronic)	-1	agaacggcggaCAGGTGtacggggttcaag
	gpa-11	2.5-3 kb +50 first codon	YES	578	-1	tgagctcagcTCAGGTGCtcgaaagagt		2	[-388, 941]	1	[1764]	1	[719]	4	[-1954, -1521, 848, 1440]	1	[1079]	gpa-11	1 ['Cbr-gpa-11']	15 ['Cbn-gpa-11', 'Cbn-gpa-15', 'Cbn-gpa-1', 'CBN18617', 'CBN19764', 'Cbn-gpa-3', 'Cbn-gpa-16', 'CBN28084', 'CBN28226', 'CBN10114', 'CBN29723', 'CBN25446', 'CBN29608', 'Cbn-goa-1', 'CBN30068']	11 ['Cre-gpa-11', 'Cre-gpa-2', 'Cre-goa-1', 'Cre-gpa-4', 'Cre-gpa-7', 'Cre-gpa-3', 'Cre-gpa-16', 'CRE15033', 'Cre-gpa-8', 'Cre-odr-3', 'Cre-gpa-15']	9 ['Cjp-gpa-11', 'CJA41789', 'CJA09574', 'Cjp-gpa-3', 'Cjp-gpa-16', 'Cjp-odr-3', 'Cjp-goa-1', 'Cjp-gpa-7', 'Cjp-gpa-15']
			YES	2292	1	gacttcgggaaaCACCTGgagagcacaa
			YES	253(INTRONIC)		ggttgagttttCACCTGgtttgttgtgtc
	gpa-15	2.5-3 kb +50 first codon	YES	1467	-1	nnnnnnnngaGCAGGTGCaatacttctt		1	[-1459]	3	[-1510, -411, 1075]	3	[-215, -757, -1367]	0		0		gpa-15	1 ['Cbr-gpa-15']	9 ['Cbn-gpa-15', 'CBN19764', 'Cbn-gpa-16', 'Cbn-goa-1', 'CBN28084', 'CBN28226', 'Cbn-gpa-6', 'CBN10114', 'Cbn-gpa-11']	7 ['Cre-gpa-15', 'Cre-goa-1', 'Cre-gpa-16', 'Cre-gpa-14', 'Cre-gpa-11', 'Cre-gpa-4', 'Cre-gpa-6']	3 ['Cjp-goa-1', 'Cjp-gpa-16', 'Cjp-gpa-15']
	gpa-3	5.9 kb(translational)	YES	1902	1	tcactgatttGCACCTGTtattttccga		3	[1833, 874, -1895]	3	[1002, -1331, -1962]	6	[-1615, -1184, -785, -611, -370, 1627]	1	[-1129]	3	[-617, -1069, -1571]	gpa-3	1 ['Cbr-gpa-3']	9 ['Cbn-gpa-3', 'CBN19764', 'Cbn-gpa-16', 'Cbn-gpa-11', 'CBN28084', 'Cbn-gpa-6', 'CBN28226', 'CBN10114', 'Cbn-goa-1']	7 ['Cre-gpa-3', 'Cre-gpa-14', 'Cre-goa-1', 'Cre-gpa-4', 'Cre-gpa-16', 'Cre-gpa-6', 'Cre-gpa-11']	3 ['Cjp-gpa-3', 'Cjp-gpa-16', 'Cjp-goa-1']
			YES	872(EXON-INTRON JUNCTION)		acattctccagcacctgaaattagtaag
			YES	1831(EXON-INTRON JUNCTION)		gtaggtttgtgcacctgaaaatatatgg
			YES	5013		tgtgatgtagccaggtgctttaacgttg
	gpa-5	antibody_3.7kb upstream+ 5 first exons	NO	none (in 4 kb or genomic region)				0		1	[1664]	2	[-650, 491]	4	[1230, 572, -1075, 1396]	1	[1178]	gpa-5	1 ['Cbr-gpa-5']	1 ['Cbn-gpa-5']	1 ['Cre-gpa-5']	1 ['Cjp-gpa-5']
	gpa-6	antibody	YES	31	-1	ctctttcgttTCAGGTGTattgactttc		3	[-33, 457, 723]	2	[-38, 11]	2	[428, -25]	4	[1900, 1444, -23, -1527]	1	[1436]	gpa-6	1 ['Cbr-gpa-6']	15 ['Cbn-gpa-6', 'Cbn-gpa-15', 'Cbn-gpa-1', 'CBN18617', 'CBN19764', 'Cbn-gpa-3', 'Cbn-gpa-16', 'CBN28084', 'CBN28226', 'CBN10114', 'CBN29723', 'CBN25446', 'CBN29608', 'Cbn-goa-1', 'CBN30068']	12 ['Cre-gpa-6', 'Cre-gpa-14', 'Cre-gpa-2', 'Cre-goa-1', 'Cre-gpa-4', 'Cre-gpa-7', 'Cre-gpa-3', 'Cre-gpa-16', 'CRE15033', 'Cre-gpa-8', 'Cre-odr-3', 'Cre-gpa-15']	9 ['CJA41789', 'CJA09574', 'Cjp-gpa-3', 'Cjp-gpa-16', 'Cjp-odr-3', 'Cjp-goa-1', 'Cjp-gpa-7', 'Cjp-gpa-15', 'Cjp-gpa-6']
	gpc-1	4.2kb_translational	YES	1133	-1	aaaacataaaACAGGTGAaagtaaagag		1	[-1422]	1	[-1802]	0		1	[-702]	4	[-1811, 29, 978, 1010]	gpc-1	1 ['Cbr-gpc-1']	no orthologs	1 ['Cre-gpc-1']	1 ['Cjp-gpc-1']
	rgs-3	6.6 kb	YES	387	-1	acattgcaatTCAGGTGTcaacaagatg		1	[-393]	4	[1924, 1125, -154, -1612]	4	[-183, 831, -183, 832]	0		0		rgs-3	1 ['Cbr-rgs-3']	2 ['Cbn-rgs-3', 'CBN29349']	1 ['Cre-rgs-3']	no orthologs
	arr-1	3kb	YES	557	1	taggtattttACACCTGTtattaaggag		1	[-586]	2	[748, -1342]	4	[-1553, -1283, -1169, -1129]	1	[-1373]	0		arr-1	1 ['Cbr-arr-1']	1 ['Cbn-arr-1']	1 ['Cre-arr-1']	1 ['Cjp-arr-1']
	arrd-4	2572 bp	YES	61(exonic)	-1	tttgacagtgtCACCTGggtaatatggc		2	[1398, 69]	5	[-659, 119, -107, -132, -604]	7	[767, 1025, 971, -129, 129, 1867, -114]	15	[-1120, -866, 202, -1936, 444, -1694, 817, -1321, 1131, -1007, 73, 365, 1831, -722, 667]	0		arrd-4	2 ['CBG01020', 'CBG01022']	7 ['CBN23404', 'CBN16921', 'CBN28229', 'CBN05154', 'CBN11196', 'CBN22291', 'CBN31552']	5 ['CRE07677', 'CRE07678', 'CRE07679', 'CRE07680', 'CRE07681']	no orthologs
	arrd-17	4.7kb	NO	none (in 4.7 KB)				3	[1075, 185, 1811]	2	[400, 1243]	4	[292, 150, 1237, 131]	1	[133]	2	[-1025, 1097]	arrd-17	1 ['Cbr-arrd-17']	1 ['CBN28317']	1 ['Cre-arrd-17']	1 ['Cjp-arrd-17']
			NO	5209	-1	attgcagctgaCACCTGtcaggccacgg
GPCR trafficking	odr-4	>1kb	YES	461	1	acttcatattCCACCTGCcaattttcgc		2	[-470, 1615]	2	[-1549, -1751]	2	[-1075, -1834]	3	[618, -1025, -1623]	0		odr-4	1 ['Cbr-odr-4']	1 ['Cbn-odr-4']	1 ['Cre-odr-4']	2 ['CJA42024', 'CJA42685']
	odr-8	3.1 kb	YES	586	1	ttttctggtaTCACCTGCtccgcacaag		2	[1354, -537]	2	[116, -565]	7	[1734, -567, -851, 924, 1692, -610, -888]	11	[-892, -879, -627, 106, 1237, 1730, 430, 106, 1232, 1725, 431]	0		odr-8	1 ['Cbr-odr-8']	2 ['CBN01967', 'CBN04967']	2 ['CRE24676', 'CRE30321']	3 ['Cjp-odr-8', 'CJA16053', 'CJA32298']
	tub-1	2.8 kb	YES	1252	-1	gtaagcgtcaACAGGTGAttgacgcact		1	[-1244]	3	[140, 441, 417]	2	[-752, 680]	2	[592, 1483]	1	[-1124]	tub-1	1 ['Cbr-tub-1']	1 ['CBN02834']	1 ['Cre-tub-1']	1 ['Cjp-tub-1']
Neurotransmitter/peptides	eat-4	Fosmid	YES	903	-1	cctaaccacaACAGGTGTtaaatattga	YES	2	[-693, 276]	9	[1564, 1962, 412, 368, -557, 1962, 412, 368, -557]	3	[-682, -408, 1115]	1	[-551]	1	[-867]	eat-4	2 ['Cbr-eat-4', 'CBG30842']	1 ['Cbn-eat-4']	1 ['Cre-eat-4']	3 ['CJA40937', 'Cjp-eat-4', 'CJA27091']
	flp-21	2-3.5 kb	YES	1679	1	acaaattcttTCACCTGCcaaatgttaa	YES	1	[-1687]	0		1	[-281]	0		0		flp-21	1 ['Cbr-flp-21']	1 ['Cbn-flp-21']	1 ['Cre-flp-21']	1 ['Cjp-flp-21']
	flp-4	2-3.5 kb	YES	80	1	tcttttaaaaGCACCTGCtcaacctttt	YES	2	[-97, 574]	2	[-73, 515]	10	[913, 455, 393, -65, -1013, -1080, -128, 393, 455, 797]	5	[847, 807, 432, 376, -47]	0		flp-4	1 ['Cbr-flp-4']	2 ['CBN06535', 'CBN17542']	1 ['Cre-flp-4']	no orthologs
	nlp-10	2.5 kb	YES	922	1	ctttccaaaaCCACCTGCatttctgnnn	YES	2	[1629, -958]	1	[-891]	3	[1722, -617, -1012]	1	[-1778]	1	[625]	nlp-10	1 ['Cbr-nlp-10']	1 ['CBN32531']	1 ['Cre-nlp-10']	1 ['Cjp-nlp-10']
	nlp-7	2.5 kb	YES	199	1	cccagtatttCCACCTGTcacttttccc	YES	3	[-202, 605, 1493]	1	[-405]	3	[-160, 28, 250]	4	[-250, -49, 398, 158]	0		nlp-7	1 ['Cbr-nlp-7']	1 ['Cbn-nlp-7']	1 ['Cre-nlp-7']	1 ['CJA32708']
	nlp-8	2.5 kb	YES	1753	1	tactgaaaagTCACCTGGcacaaccctc		2	[1011, -1760]	1	[46]	5	[-1709, -1506, -1689, -1475, -728]	4	[1082, 495, -1142, -1805]	2	[1799, -648]	nlp-8	1 ['Cbr-nlp-8']	2 ['CBN26008', 'CBN02140']	1 ['Cre-nlp-8']	1 ['Cjp-nlp-8']
Neurotransmitter receptors	ntr-1	4.49 kb	NO	none				0		0		0		0		0		ntr-1	1 ['Cbr-ntr-1']	2 ['CBN03437', 'CBN03343']	1 ['Cre-ntr-1']	1 ['CJA35258']
	ntr-2	fosmid	YES	1517	1	ttgtgtgagaGCACCTGCgctcctggat		1	[-1510]	4	[676, 623, 539, -666]	2	[-1078, -677]	4	[642, 610, 520, -814]	0		ntr-2	1 ['Cbr-ntr-2']	1 ['Cbn-ntr-2']	1 ['Cre-ntr-2']	no orthologs
	ser-6	~5kb + first intron	YES	2309		tgatccttagacacctgtggtgaactca		1	[1983]	2	[-426, 178]	1	[1576]	8	[1426, 1733, -460, -1321, -1690, 1427, 1736, -461]	0		ser-6	1 ['CBG03354']	1 ['CBN29979']	2 ['CRE30026', 'CRE30028']	2 ['CJA17873', 'CJA39720']
			YES	2674		caattggattacaggtgctattccggaa
	tyra-3	4.9 kb	YES	922	-1	gagcgagaggCCAGGTGAaacttttaaa		2	[1288, 1741]	3	[-944, 82, 1807]	1	[-874]	3	[485, 92, -885]	1	[-1911]	tyra-3	1 ['Cbr-tyra-3']	1 ['Cbn-tyra-3']	1 ['Cre-tyra-3']	1 ['Cjp-tyra-3']
	gtr-1	3kb	NO	none (in 3kb)				0		0		0		0		0		gtr-1	2 ['CBG08112', 'CBG24032']	1 ['CBN30054']	1 ['Cre-gtr-1']	1 ['Cjp-gtr-1']
Transporter	asna-1	430bp+introns	NO	none (in the reporter sequence)				0		1	[693]	0		1	[-1764]	1	[670]	asna-1	1 ['Cbr-asna-1']	1 ['Cbn-asna-1']	1 ['Cre-asna-1']	2 ['Cjp-asna-1', 'CJA30957']
	ncx-6	1855 bp	YES	75	1	gaccgtcattTCACCTGAttttgacctg	YES	2	[1814, -68]	2	[-1605, 101]	4	[1505, 1162, 835, -923]	1	[406]	0		ncx-6	1 ['Cbr-ncx-6']	1 ['Cbn-ncx-6']	1 ['Cre-ncx-6']	3 ['Cjp-ncx-6', 'CJA32495', 'CJA38547']
	ncx-7	1902 bp	YES	889	1	gaatcataatTCACCTGGatatgtaaat	YES	2	[-842, -891]	1	[935]	1	[245]	0		1	[327]	ncx-7	1 ['Cbr-ncx-7']	1 ['Cbn-ncx-7']	1 ['Cre-ncx-7']	1 ['Cjp-ncx-7']
			YES	840	1	aagtgttcaaTCACCTGTtttgccatag
Channel	ocr-1	4kb	YES	1370	1	ttttcagccaGCACCTGGaattttttct		3	[-1373, 461, 1167]	9	[-864, -834, 1249, 1492, 1581, 195, 1523, -803, 1943]	1	[1521]	2	[647, -1866]	2	[-238, -868]	ocr-1	3 ['Cbr-ocr-2', 'Cbr-ocr-3', 'Cbr-ocr-1']	1 ['CBN26274']	1 ['Cre-ocr-1']	2 ['Cjp-ocr-3', 'Cjp-ocr-1']
	ocr-2	3.8kb (+introns)	YES	987 (intronic)	-1	caaaaaaaaaaCAGGTGatttttgtgaga		2	[997, 987]	9	[-864, -834, 1249, 1492, 1581, 195, 1523, -803, 1943]	0		6	[1460, 1464, 782, -505, -720, -753]	2	[-474, -42]	ocr-2	3 ['Cbr-ocr-2', 'Cbr-ocr-3', 'Cbr-ocr-1']	3 ['CBN32476', 'Cbn-ocr-2', 'CBN29146']	3 ['Cre-ocr-2', 'CRE21646', 'CRE12411']	6 ['Cjp-ocr-3', 'Cjp-ocr-2', 'CJA36480', 'CJA37584', 'CJA40335', 'CJA42074']
	osm-9	1.6 kb(+introns)	YES	249	-1	atcctttaaaGCAGGTGGaaattattcc	YES	1	[-241]	1	[1867]	5	[-1369, 289, 912, -471, 181]	3	[806, -664, -669]	1	[280]	osm-9	1 ['Cbr-osm-9']	3 ['CBN02973', 'Cbn-osm-9', 'CBN32228']	2 ['Cre-osm-9', 'CRE16521']	2 ['Cjp-osm-9', 'CJA31236']
	kqt-3	1.5kb+all introns	NO	none(in the reporter sequence)				0		2	[1721, 1303]	2	[921, 1354]	5	[124, 1764, 810, 636, 1440]	0		kqt-3	1 ['Cbr-kqt-3']	3 ['CBN12970', 'CBN18719', 'CBN25833']	2 ['Cre-kqt-3', 'Cre-kqt-1']	2 ['Cjp-kqt-3', 'Cjp-clec-266']
	kvs-1	cosmid	YES	7862 (intronic)	-1	ctagcatcagtCAGGTGggatgagtaca		0		4	[61, -906, -1508, -1543]	2	[-1130, 51]	5	[-1739, -1433, -858, 48, 1980]	0		kvs-1	1 ['Cbr-kvs-1']	1 ['Cbn-kvs-1']	1 ['Cre-kvs-1']	1 ['Cjp-kvs-1']
	unc-103	5kb(+introns)	YES	1370	-1	ccccttttctTCAGGTGTtcttttgagt		1	[178]	8	[1257, 1919, 1759, 1321, 716, 212, -360, 407]	4	[-250, 1271, 1620, 1946]	2	[1333, -916]	0		unc-103	1 ['Cbr-unc-103.2']	1 ['CBN28573']	1 ['Cre-unc-103']	2 ['Cjp-unc-103', 'CJA33987']
	tmc-1	3kb	YES	1128	-1	taccacttatTCAGGTGGagtacacgat		1	[-1210]	0		2	[-1573, -1172]	2	[1533, 1493]	0		tmc-1	1 ['Cbr-tmc-1']	1 ['Cbn-tmc-1']	1 ['Cre-tmc-1']	1 ['Cjp-tmc-1']
gap junctions	che-7	fosmid	YES	2594	-1	agtgttgttgcCAGGTGagccagagtgc	YES	0		0		0		0		0		che-7	1 ['Cbr-che-7']	2 ['Cbn-che-7', 'CBN07133']	1 ['Cre-che-7']	2 ['Cjp-che-7', 'CJA39045']
			YES	1843	-1	tccattagattCAGGTGacgccaatagt
	unc-7	fosmid	YES	1679	-1	ttccctcgtaTCAGGTGAgccattttaa	YES	1	[455]	1	[453]	2	[-1675, 432]	2	[438, -565]	2	[1053, -1481]	unc-7	1 ['Cbr-unc-7']	1 ['Cbn-unc-7']	2 ['Cre-unc-7', 'CRE15429']	1 ['Cjp-unc-7']
	unc-9	fosmid	YES	963	1	caagttgagtCCACCTGAacttttgctc		2	[-1008, 778]	1	[772]	3	[732, 160, -663]	2	[757, -639]	0		unc-9	1 ['Cbr-unc-9']	1 ['Cbn-unc-9']	1 ['Cre-unc-9']	1 ['Cjp-unc-9']
	inx-18	cosmid	YES	1289	1	accaccaggacCACCTGgaccaaacgga	YES	3	[-1298, 1382, 1977]	1	[127]	0		2	[1312, 1309]	0		inx-18	1 ['Cbr-inx-18']	no orthologs	2 ['Cre-inx-18', 'CRE18301']	1 ['Cjp-inx-18']
			YES	1385(intronic)	1	cgcaaaaaagaCAGGTGtttctggaggt
	inx-19	5.8 kb	YES	1017	1	tatttttgaaTCACCTGAgaatgtcgca		1	[-1097]	2	[635, 834]	0		1	[690]	5	[-762, -404, 1631, 130, 1250]	inx-19	1 ['Cbr-inx-19']	no orthologs	1 ['Cre-inx-19']	1 ['Cjp-inx-19']
cytoskeleton	tbb-4	3kb	YES	153	1	cagtagccagGCACCTGCgagccaacaa		4	[1601, 1421, 729, -148]	12	[1486, 1802, 1178, 443, 354, 1137, -138, 780, 1809, 1629, 1156, 1943]	3	[1174, 678, -172]	5	[1293, 1112, 618, -181, -1380]	3	[-179, 693, 1532]	tbb-4	5 ['Cbr-ben-1', 'Cbr-tbb-4', 'Cbr-mec-7', 'Cbr-tbb-1', 'Cbr-tbb-2']	1 ['CBN03813']	1 ['Cre-tbb-4']	1 ['Cjp-tbb-4']
	maph-9	0.99 kb(+512 aa)	YES	470	1	tacatatgctTCACCTGTtcccttggta		2	[-1059, -477]	2	[908, -480]	0		4	[-743, -464, -741, -462]	0		maph-9	2 ['Cbr-maph-9', 'CBG26360']	no orthologs	2 ['Cre-maph-9', 'CRE15231']	1 ['Cjp-maph-9']
			outside reporter	1053	-1	actattcattACAGGTGTgttccttcac
Transmembrane/Adhesion	syg-1	~3.5 kb (Schwarz)	YES	2413	-1	gttctataagtCACCTGtgaaaatttat		2	[713, 661]	3	[-737, 771, 593]	1	[517]	2	[-492, 535]	3	[1113, 490, 836]	syg-1	1 ['Cbr-syg-1']	1 ['Cbn-syg-1']	1 ['Cre-syg-1']	1 ['Cjp-syg-1']
	K10D6.2	3.45 kb (+265aa)	YES	1304	1	gaaaaaattaCCACCTGTgtcaaacaat		4	[484, -205, -1230, -1302]	5	[-1376, -1267, -472, -462, 1255]	2	[2, -1371]	6	[-1578, -1416, -872, 65, 370, 620]	1	[-1397]	K10D6.2	1 ['CBG23133']	1 ['CBN01190']	1 ['CRE21577']	1 ['CJA17599']
			YES	1232	1	aagctgcaatTCACCTGTttgtttcttc
			YES	207	1	cattttcataACACCTGGcaacacaatt
Small secreted peptide	EGAP5.1	3495	YES	721	-1	ccaatcataaACAGGTGAaatgttcgaa		1	[-723]	1	[-884]	1	[-858]	0		2	[-1079, 574]	EGAP5.1	1 ['CBG14623']	1 ['CBN03935']	1 ['CRE00759']	1 ['CJA13730']
	K07C5.9	316bp(+1st intron)		none (in 4kb upstream)				2	[1176, 959]	3	[-730, 752, 987]	2	[246, 782]	3	[1342, -983, -1798]	0		K07C5.9	1 ['CBG09589']	1 ['CBN23483']	1 ['CRE12865']	no orthologs
			YES	959(intronic)	-1	caattaatatgCAGGTGaaaatgctaac
			YES	1175(intronic)	-1	attggattttcCAGGTGaaattcgtcat
Signaling or enzymes	peli-1	3000 bp	YES	1095	1	caagatctttACACCTGAgttctctgaa		3	[-1102, -1067, 37]	5	[-1437, -937, -432, 1347, 461]	2	[-1238, -1238]	5	[-1955, -1253, -783, -212, 475]	0		peli-1	1 ['Cbr-peli-1']	2 ['Cbn-peli-1', 'CBN32716']	1 ['Cre-peli-1']	1 ['Cjp-peli-1']
			YES	1060	1	caaaactaaaACACCTGAttctagagaa
	qui-1	6kb (+introns)	YES	962	1	ttcaaagagaTCACCTGCtgattgacat		3	[-965, -16, 984]	4	[-1060, -16, 1978, 172]	2	[-653, 1655]	5	[1343, 1415, 39, -603, -1643]	1	[-1441]	qui-1	1 ['Cbr-qui-1']	1 ['Cbn-qui-1']	2 ['Cre-qui-1', 'CRE14408']	1 ['Cjp-qui-1']
			YES	14	-1	nnntaaataatttTCAGGTGAtgagaat
	R102.2	0.63 kb(+125aa)	NO	1406	1	ttttagagtaACACCTGGttttcacgct		2	[-1464, 373]	1	[-304]	4	[-661, -597, -579, -643]	4	[300, -776, -1120, 300]	2	[-965, -1013]	R102.2	1 ['CBG04448']	2 ['CBN19947', 'CBN12787']	2 ['CRE21036', 'CRE11079']	1 ['CJA18098']
			NO	1455(contains the upstream gene R102.1)	1	ttttagagtaaCACCTGgttttcacgct
	sgk-1	3.1 KB(TRANSLATIONAL)	YES	1435	1	tttcgctactACACCTGTgagaagttat		2	[1464, 495]	2	[1109, 547]	4	[-239, 17, 502, 1205]	4	[-291, 17, 456, 1186]	3	[-946, 153, 991]	sgk-1	1 ['Cbr-sgk-1']	1 ['Cbn-sgk-1']	1 ['Cre-sgk-1']	1 ['Cjp-sgk-1']
	dkf-1	2.5kb	NO	none				2	[1571, 1091]	3	[-270, 1231, 644]	4	[-1673, -1972, 1975, -1708]	2	[1025, -798]	0		dkf-1	1 ['Cbr-dkf-1']	2 ['CBN28859', 'CBN32537']	1 ['Cre-dkf-1']	1 ['Cjp-dkf-1']
	cnx-1	2.3kb (+full length gene)	YES	1518	1	ttcttattttTCACCTGCacagacacta		1	[-1517]	0		1	[1770]	1	[707]	0		cnx-1	1 ['Cbr-cnx-1']	1 ['Cbn-cnx-1']	1 ['Cre-cnx-1']	1 ['Cjp-cnx-1']
	ver-2	2.7 kb	YES	1733	1	aagttttaatACACCTGCaacgcttcat		3	[1066, -405, -688]	2	[535, 1135]	0		0		0		ver-2	no orthologs	4 ['CBN10327', 'CBN06453', 'Cbn-mlk-1', 'CBN17142']	3 ['CRE28754', 'Cre-mlk-1', 'Cre-vab-1']	4 ['Cjp-daf-2', 'Cjp-vab-1', 'Cjp-mlk-1', 'CJA17948']
			YES	165	1	aagctgtgttACACCTGCaatttgatga
			YES	1776	-1	cgttgaaacaCCAGGTGAtttgaaattt
	glp-1	2.5 kb	YES	1897	1	aaattttcagCCACCTGGctaattctag		3	[-1972, -270, 228]	15	[-1014, 188, 973, 1096, 1647, 1203, 487, -483, -1034, -1157, -1942, -1511, -1014, 305, 478]	8	[424, 379, 160, -1618, -319, -285, 1171, 1656]	2	[1345, 452]	3	[-1699, 259, 302]	glp-1	4 ['Cbr-glp-1', 'Cbr-lin-12', 'CBG06829', 'CBG06951']	2 ['CBN13583', 'CBN29686']	1 ['Cre-glp-1']	1 ['Cjp-glp-1']
			YES	196	-1	accgcccatcTCAGGTGTcaagacaatc
	cam-1	5.6 kb	YES	230	1	ttctgaaatcTCACCTGCcatttctcaa		2	[-223, -698]	0		5	[1735, 918, -132, -150, -727]	0		3	[19, 1127, 1497]	cam-1	1 ['Cbr-cam-1']	1 ['CBN08755']	1 ['Cre-cam-1']	1 ['Cjp-cam-1']
			YES	706	-1	gccttattagACAGGTGTgaaaacccgt
	ttx-7	0.5 kb (+genomic region)	NO	none( in the reporter sequence)	1			0		2	[1083, 389]	5	[643, 316, 511, -1629, -1841]	0		1	[1205]	ttx-7	1 ['Cbr-ttx-7']	2 ['Cbn-ttx-7', 'CBN28413']	1 ['Cre-ttx-7']	2 ['Cjp-ttx-7', 'CJA33611']
	tax-6	1100bp	YES	61	-1	attttttgtttCACCTGcaattcaaaat		1	[-61]	3	[1194, 726, -117]	3	[-131, -88, -67]	5	[-54, -172, -1062, -120, -89]	3	[-55, -85, -749]	tax-6	1 ['Cbr-tax-6']	1 ['Cbn-tax-6']	1 ['Cre-tax-6']	1 ['Cjp-tax-6']
	pnc-1	1383 bp	YES	39	-1	tccccctctgCCAGGTGCtgcatgtaat		3	[1123, 1660, 494]	3	[914, 605, -635]	3	[1271, -1112, -1111]	2	[-1131, -1010]	2	[739, -127]	pnc-1	1 ['Cbr-pnc-1']	2 ['CBN08877', 'Cbn-pnc-1']	1 ['Cre-pnc-1']	1 ['Cjp-pnc-1']
Novel	Y55D5A.1	3.38 KB(+285aa)	YES	1602	-1	gccccagcagGCAGGTGGagctgccgga		1	[1931]	1	[969]	2	[548, 1501]	2	[941, 692]	0		Y55D5A.1	1 ['CBG00474']	2 ['CBN24904', 'CBN09723']	1 ['CRE03089']	14 ['CJA18796', 'CJA33237', 'CJA34459', 'CJA40196', 'CJA40986', 'CJA35637', 'CJA36294', 'CJA42271', 'CJA33044', 'CJA06277', 'CJA39683', 'CJA38849', 'CJA36463', 'CJA15419']
	K10G6.4	2.38(+59aa)	NO	none (in reporter sequence)				1	[681]	0		1	[904]	6	[873, 547, 267, 1442, 992, 430]	0		K10G6.4	2 ['CBG18445', 'CBG18454']	1 ['CBN31820']	1 ['CRE10405']	1 ['CJA18529']
	C33A12.4	862 bp	NO	none (in reporter sequence)				1	[1937]	0		0		1	[604]	0		C33A12.4	1 ['CBG20015']	no orthologs	2 ['CRE01371', 'CRE30597']	no orthologs
			outside reporter	3530		TGTCACCTGTT
Autoregulatory	hlh-4	fosmid & 700 bp 5' fusion	YES	189	-1	cgacaacagaACAGGTGGaaaagtgacg		3	[1278, -76, -181]	3	[-175, 113, 191]	6	[579, 434, 365, 267, -69, -194]	4	[-224, -95, 222, 318]	3	[1318, 109, -1948]	hlh-4	1 ['Cbr-hlh-4']	1 ['CBN32450']	1 ['Cre-hlh-4']	1 ['Cjp-hlh-4']
			YES	84	-1	cccactaacgTCAGGTGAgaatacagaa
	hlh-2	fosmid	YES	134	1	cctaattttttCACCTGctgctccagcc		2	[1522, -127]	4	[-1307, -180, 885, 1041]	7	[1229, -152, -164, 1210, 1491, 1228, -155]	2	[869, -118]	3	[-1502, -831, -83]	hlh-2	1['Cbr-hlh-2']	3['CBN20740', 'CBN02517', 'CBN04180']	1['Cre-hlh-2']	1['Cjp-hlh-2']
			YES	2574	1	attgtgaggaCAGGTGaaattatatat
			YES	4213	1	acaacctaacCACCTGgtacttgaaa
				75/98 have motif in -2kb
BOLD: training dataset for orginal FIRE analysis									green shade: Conserved in all species that have orthologs
green, non-bold: known to be expressed in ADL but NOT included in training set for FIRE analysis									red shade: no motif in ortholog
blue, non-bold: gfp fusions generated in this paper
