# Supplementary material for: Unconventional function of an Achaete-Scute homolog as a terminal selector of nociceptive neuron identity
Source: PLoS Biol. 2018 Apr 19;16(4):e2004979. doi: 10.1371/journal.pbio.2004979 (PMC5908064; doi:10.1371/journal.pbio.2004979)
Supplement: S2 Table — (XLSX) [file pbio.2004979.s003.xlsx]

## Sheet: Sheet1
Table S2: TargetOrtho List top 1000
	rank	species1	cum_score	associated_gene1	conservation	site_score1	species2	site_score2	species3	site_score3	species4	site_score4	species5	site_score5	avg_species_site_score	avg_species_region_score	avg_species_gene_score	avg_species_region_site_count	avg_species_gene_site_count
C. elegans	1	c_eleg	72.1846	M01G12.6	4	16.4286	c_brig	15.5714	c_bren	15.5714	c_rema	16.1429	None	None	15.9286	15.1837	14.0874	3.75	5
C. briggae	2	c_eleg	71.5188	M01G12.6	4	15.8571	c_brig	15.5714	c_bren	15.5714	c_rema	16.1429	None	None	15.7857	15.1837	14.0874	3.75	5
C. brenneri	3	c_eleg	70.0671	D2024.2	4	16.1429	c_brig	15.8571	c_bren	16.1429	c_rema	16.1429	None	None	16.0714	14.3692	14.0893	3.5	3.75
C. remanei	4	c_eleg	69.4186	ZK863.1	5	16.1429	c_brig	16.1429	c_bren	15.8571	c_rema	15.8571	c_japo	15.8571	15.9714	14.1857	12.9203	1.6	4.4
C. japonica	5	c_eleg	69.3164	ZK863.1	5	15.8571	c_brig	16.1429	c_bren	15.8571	c_rema	15.8571	c_japo	15.8571	15.9143	14.1857	12.9203	1.6	4.4
	6	c_eleg	69.1868	hum-1	5	16.1429	c_brig	16.4286	c_bren	15.8571	c_rema	15.8571	c_japo	15.8571	16.0286	14.7279	12.1567	2.2	4
	7	c_eleg	69.0762	sri-33	4	15.8571	c_brig	15.5714	c_bren	15.5714	c_rema	15.8571	None	None	15.7142	15.0212	13.6746	2.75	4.5
	8	c_eleg	69.0165	hum-1	5	15.5714	c_brig	16.4286	c_bren	15.8571	c_rema	15.8571	c_japo	15.8571	15.9143	14.7279	12.1567	2.2	4
	9	c_eleg	68.9755	glb-24	5	15.8571	c_brig	15.8571	c_bren	15.5714	c_rema	15.5714	c_japo	16.1429	15.8	14.6109	12.4787	1.4	4.8
	10	c_eleg	68.7541	ZC581.9	4	16.1429	c_brig	15.8571	c_bren	15.5714	c_rema	16.1429	None	None	15.9286	14.6458	12.687	2.75	6
	11	c_eleg	68.7114	F59A7.9	5	15.8571	c_brig	16.1429	c_bren	15.8571	c_rema	7.59184	c_japo	16.1429	14.3184	11.1476	10.7642	4	8.8
	12	c_eleg	68.5584	T23C6.5	5	16.1429	c_brig	16.1429	c_bren	16.1429	c_rema	15.8571	c_japo	16.1429	16.0857	14.0415	12.5759	2.4	3
	13	c_eleg	68.2663	gei-3	5	16.1429	c_brig	16.1429	c_bren	15.5714	c_rema	16.1429	c_japo	15.8571	15.9714	13.1476	10.7453	2.4	6.4
	14	c_eleg	68.2609	Y69E1A.5	5	15.8571	c_brig	15.8571	c_bren	16.1429	c_rema	15.5714	c_japo	16.1429	15.9143	12.2983	11.7486	3	4.8
	15	c_eleg	68.1969	F59A7.7	5	15.8571	c_brig	16.1429	c_bren	15.8571	c_rema	7.59184	c_japo	16.1429	14.3184	11.4959	10.6997	3.8	8.4
	16	c_eleg	67.98	srh-102	4	15.8571	c_brig	15.5714	c_bren	15.5714	c_rema	15.8571	None	None	15.7142	13.7717	13.9379	2.75	4
	17	c_eleg	67.9772	F09E10.5	5	16.1429	c_brig	7.38776	c_bren	15.5714	c_rema	15.8571	c_japo	15.5714	14.1061	11.8773	12.7889	3.2	6
	18	c_eleg	67.9342	R08E5.2	5	16.4286	c_brig	15.8571	c_bren	7.10204	c_rema	7.38776	c_japo	16.1429	12.5837	10.8491	10.2031	5	10.4
	19	c_eleg	67.8704	nlp-47	5	16.1429	c_brig	15.5714	c_bren	15.8571	c_rema	16.1429	c_japo	15.8571	15.9143	14.5653	11.9143	2	3.8
	20	c_eleg	67.8496	moag-4	5	16.1429	c_brig	16.1429	c_bren	16.1429	c_rema	16.1429	c_japo	16.1429	16.1429	14.1687	11.5704	2.2	3.8
	21	c_eleg	67.844	F09E10.5	5	15.8571	c_brig	15.8571	c_bren	15.8571	c_rema	16.1429	c_japo	7.10204	14.1632	13.5775	12.7889	1.8	6
	22	c_eleg	67.8405	F54G2.1	5	16.1429	c_brig	16.1429	c_bren	7.38776	c_rema	15.8571	c_japo	15.5714	14.2204	11.3255	9.41153	4.4	9.8
	23	c_eleg	67.8161	sri-32	4	16.1429	c_brig	15.8571	c_bren	15.5714	c_rema	15.5714	None	None	15.7857	14.3452	13.2002	3	4.5
	24	c_eleg	67.7708	R08E5.2	5	7.65306	c_brig	15.8571	c_bren	7.10204	c_rema	15.5714	c_japo	16.1429	12.4653	10.8491	10.2031	5	10.4
	25	c_eleg	67.7419	F09E10.5	5	15.8571	c_brig	15.8571	c_bren	15.8571	c_rema	16.1429	c_japo	7.10204	14.1632	13.5775	12.7889	1.8	6
	26	c_eleg	67.7078	R08E5.2	5	7.65306	c_brig	16.1429	c_bren	7.36735	c_rema	16.4286	c_japo	15.8571	12.6898	10.8491	10.2031	5	10.4
	27	c_eleg	67.6927	F54G2.1	5	15.8571	c_brig	16.1429	c_bren	7.38776	c_rema	15.8571	c_japo	15.5714	14.1633	11.3255	9.41153	4.4	9.8
	28	c_eleg	67.5533	ZC581.9	4	15.8571	c_brig	15.8571	c_bren	15.5714	c_rema	15.5714	None	None	15.7142	14.4456	12.7329	2.5	5.5
	29	c_eleg	67.5069	hmr-1	4	7.65306	c_brig	7.65306	c_bren	7.02041	c_rema	16.1429	None	None	9.6174	8.72394	8.46148	10	15.5
	30	c_eleg	67.5065	hmr-1	4	7.65306	c_brig	7.65306	c_bren	15.8571	c_rema	7.65306	None	None	9.7041	8.72394	8.46148	10	15.5
	31	c_eleg	67.417	hmr-1	4	7.36735	c_brig	7.65306	c_bren	15.8571	c_rema	7.38776	None	None	9.5663	8.72394	8.46148	10	15.5
	32	c_eleg	67.3749	tag-260	5	16.1429	c_brig	15.5714	c_bren	16.1429	c_rema	16.1429	c_japo	15.5714	15.9143	13.3612	12.0264	2	4.2
	33	c_eleg	67.3321	hmr-1	4	7.02041	c_brig	7.65306	c_bren	15.8571	c_rema	7.65306	None	None	9.5459	8.72394	8.46148	10	15.5
	34	c_eleg	67.3285	hmr-1	4	7.04082	c_brig	7.65306	c_bren	15.8571	c_rema	7.65306	None	None	9.551	8.72394	8.46148	10	15.5
	35	c_eleg	67.2721	F49E12.8	5	15.8571	c_brig	15.8571	c_bren	15.8571	c_rema	15.8571	c_japo	16.1429	15.9143	11.8874	11.749	3.4	4.6
	36	c_eleg	67.2561	hmr-1	4	7.30612	c_brig	7.65306	c_bren	15.8571	c_rema	7.36735	None	None	9.5459	8.72394	8.46148	10	15.5
	37	c_eleg	67.1577	col-37	5	15.8571	c_brig	15.8571	c_bren	15.8571	c_rema	15.8571	c_japo	15.8571	15.8571	14.1578	12.2838	1.8	3
	38	c_eleg	67.0517	F54D1.6	4	16.1429	c_brig	16.1429	c_bren	16.1429	c_rema	16.1429	None	None	16.1429	16.1072	13.3827	1.25	3.5
	39	c_eleg	66.9861	crh-1	5	16.1429	c_brig	15.8571	c_bren	15.8571	c_rema	15.8571	c_japo	7.32653	14.2081	11.3905	10.6728	3.4	8
	40	c_eleg	66.938	F54D1.6	4	15.8571	c_brig	16.1429	c_bren	16.1429	c_rema	16.1429	None	None	16.0714	16.1072	13.3827	1.25	3.5
	41	c_eleg	66.8818	D2024.2	4	16.1429	c_brig	16.1429	c_bren	7.61224	c_rema	16.1429	None	None	14.0102	14.3692	14.0893	3.5	3.75
	42	c_eleg	66.7834	M04G7.3	4	15.8571	c_brig	15.5714	c_bren	15.8571	c_rema	15.8571	None	None	15.7857	13.0778	12.3177	2.25	6.75
	43	c_eleg	66.6631	srh-212	5	15.8571	c_brig	15.5714	c_bren	15.8571	c_rema	15.8571	c_japo	15.8571	15.8	11.434	11.2816	3.2	4.8
	44	c_eleg	66.6087	dnj-23	5	15.8571	c_brig	15.8571	c_bren	15.8571	c_rema	15.8571	c_japo	15.8571	15.8571	15.8285	11.4775	1.4	2.8
	45	c_eleg	66.5681	F18A1.6	4	15.5714	c_brig	15.5714	c_bren	15.5714	c_rema	15.5714	None	None	15.5714	14.1888	13.7555	2	3.75
	46	c_eleg	66.5077	hmr-1	4	7.36735	c_brig	7.65306	c_bren	7.65306	c_rema	16.1429	None	None	9.7041	8.05302	8.54044	9.75	15.25
	47	c_eleg	66.4823	dnj-23	5	15.8571	c_brig	15.8571	c_bren	15.8571	c_rema	15.8571	c_japo	15.8571	15.8571	15.8285	11.2496	1.4	3
	48	c_eleg	66.4379	ptp-3	5	16.4286	c_brig	7.36735	c_bren	15.8571	c_rema	15.8571	c_japo	15.8571	14.2735	11.0218	9.64992	4.4	8.2
	49	c_eleg	66.3659	F49C5.9	4	16.4286	c_brig	15.8571	c_bren	15.8571	c_rema	15.5714	None	None	15.9286	13.0349	12.3257	3.5	4.5
	50	c_eleg	66.3597	Y69E1A.5	5	15.8571	c_brig	7.65306	c_bren	15.5714	c_rema	16.4286	c_japo	16.1429	14.3306	12.4252	11.387	3.2	5.6
	51	c_eleg	66.3408	Y69E1A.5	5	15.5714	c_brig	7.65306	c_bren	16.1429	c_rema	15.5714	c_japo	16.1429	14.2163	12.4252	11.387	3.2	5.6
	52	c_eleg	66.3271	srh-120	4	15.5714	c_brig	16.1429	c_bren	16.4286	c_rema	15.8571	None	None	16	13.8112	12.2224	2	5.75
	53	c_eleg	66.3149	srz-19	4	15.8571	c_brig	16.1429	c_bren	15.5714	c_rema	15.8571	None	None	15.8571	10.6104	10.5116	5.25	7
	54	c_eleg	66.3008	F41H8.1	4	16.1429	c_brig	15.8571	c_bren	15.8571	c_rema	15.5714	None	None	15.8571	12.9847	12.2398	3.5	4.5
	55	c_eleg	66.2019	sri-51	3	16.1429	c_rema	15.5714	c_japo	15.8571	None	None	None	None	15.8571	13.7816	12.454	4	6.33333
	56	c_eleg	66.1924	sri-50	3	15.8571	c_rema	15.5714	c_japo	15.8571	None	None	None	None	15.7619	13.7646	12.2509	4	6.66667
	57	c_eleg	66.1867	srh-4	5	15.8571	c_brig	7.08163	c_bren	15.8571	c_rema	7.08163	c_japo	15.5714	12.2898	12.0237	11.2531	4.4	8.2
	58	c_eleg	66.1572	sri-50	3	15.8571	c_rema	15.5714	c_japo	15.8571	None	None	None	None	15.7619	13.7646	12.2509	4	6.66667
	59	c_eleg	66.1508	gst-11	4	16.1429	c_brig	15.8571	c_bren	15.8571	c_rema	15.8571	None	None	15.9286	14.8507	13.5842	2	2.5
	60	c_eleg	66.1341	hif-1	5	15.8571	c_brig	16.1429	c_bren	16.1429	c_rema	16.1429	c_japo	16.1429	16.0857	12.285	10.8048	2.8	4.2
	61	c_eleg	66.1272	C43H6.6	4	16.1429	c_brig	16.1429	c_bren	16.4286	c_rema	16.1429	None	None	16.2143	14.2075	12.9291	2	3.75
	62	c_eleg	66.0632	C43H6.6	4	15.8571	c_brig	16.1429	c_bren	16.4286	c_rema	16.1429	None	None	16.1429	14.2075	12.9291	2	3.75
	63	c_eleg	66.0332	C39D10.2	5	15.5714	c_brig	15.8571	c_bren	15.8571	c_rema	15.8571	c_japo	7.67347	14.1632	14.066	12.4626	2.4	3.6
	64	c_eleg	65.9903	srz-24	4	15.8571	c_brig	15.8571	c_bren	15.5714	c_rema	15.5714	None	None	15.7142	15.0187	12.0838	1.75	5.25
	65	c_eleg	65.971	F18A1.7	4	15.5714	c_brig	15.5714	c_bren	15.5714	c_rema	15.5714	None	None	15.5714	14.5127	14.1258	1.5	3
	66	c_eleg	65.9316	hlh-2	5	7.36735	c_brig	16.1429	c_bren	16.1429	c_rema	15.8571	c_japo	16.4286	14.3878	12.818	11.9727	3.2	4
	67	c_eleg	65.9264	hlh-2	5	15.8571	c_brig	16.1429	c_bren	7.38776	c_rema	15.8571	c_japo	16.4286	14.3347	12.818	11.9727	3.2	4
	68	c_eleg	65.9013	hlh-2	5	7.08163	c_brig	16.1429	c_bren	16.1429	c_rema	15.8571	c_japo	16.4286	14.3306	12.8323	12.2741	3.2	3.6
	69	c_eleg	65.8868	C28H8.1	5	15.5714	c_brig	15.5714	c_bren	16.1429	c_rema	15.5714	c_japo	15.8571	15.7428	11.5769	10.2938	3.4	5
	70	c_eleg	65.8593	C31H2.4	5	15.5714	c_brig	15.5714	c_bren	15.5714	c_rema	15.8571	c_japo	15.5714	15.6285	14.8041	11.1615	1.4	4
	71	c_eleg	65.8561	hlh-2	5	7.10204	c_brig	16.1429	c_bren	16.1429	c_rema	15.8571	c_japo	16.4286	14.3347	12.818	11.9727	3.2	4
	72	c_eleg	65.8317	ZC168.2	4	7.10204	c_brig	15.8571	c_rema	16.4286	c_japo	16.1429	None	None	13.8827	13.5544	13.1477	3	5.75
	73	c_eleg	65.7604	F59A7.7	5	7.65306	c_brig	16.1429	c_bren	15.8571	c_rema	7.59184	c_japo	16.1429	12.6776	11.4959	10.6997	3.8	8.4
	74	c_eleg	65.7488	F09E10.6	3	16.1429	c_bren	15.5714	c_rema	15.8571	None	None	None	None	15.8571	15.8095	13.188	1.33333	6.66667
	75	c_eleg	65.6801	T23C6.5	5	15.8571	c_brig	15.8571	c_bren	7.38776	c_rema	15.8571	c_japo	16.1429	14.2204	14.0415	12.5759	2.4	3
	76	c_eleg	65.6013	F09E10.5	5	7.36735	c_brig	7.38776	c_bren	15.5714	c_rema	15.5714	c_japo	15.8571	12.351	11.8773	12.7889	3.2	6
	77	c_eleg	65.5757	lit-1	5	16.1429	c_brig	16.1429	c_bren	16.1429	c_rema	7.36735	c_japo	15.5714	14.2735	12.2898	10.6708	2.4	7.6
	78	c_eleg	65.5345	srh-109	4	16.4286	c_brig	15.5714	c_bren	16.4286	c_rema	15.8571	None	None	16.0714	12.9434	12.5255	2.75	4
	79	c_eleg	65.5069	hlh-4	5	15.8571	c_brig	15.5714	c_bren	15.5714	c_rema	15.5714	c_japo	15.5714	15.6285	14.5728	11.7141	1.4	3.6
	80	c_eleg	65.4631	ZC168.2	4	15.8571	c_brig	16.1429	c_rema	7.32653	c_japo	16.1429	None	None	13.8674	13.5876	12.8792	3	5.75
	81	c_eleg	65.4126	cyp-34A10	4	16.4286	c_brig	16.1429	c_bren	15.8571	c_rema	16.1429	None	None	16.1429	15.4133	13.1454	1.75	2.25
	82	c_eleg	65.4109	ZC581.9	4	15.8571	c_brig	15.8571	c_bren	15.8571	c_rema	7.38776	None	None	13.7398	14.6458	12.687	2.75	6
	83	c_eleg	65.4077	srh-109	4	15.8571	c_brig	15.5714	c_bren	15.5714	c_rema	7.38776	None	None	13.5969	13.5038	13.3393	3.25	5.25
	84	c_eleg	65.3815	sri-32	4	15.8571	c_brig	7.61224	c_bren	15.5714	c_rema	15.5714	None	None	13.653	14.3452	13.3145	3	4.75
	85	c_eleg	65.2537	R08E5.2	5	7.89796	c_brig	7.65306	c_bren	7.36735	c_rema	16.4286	c_japo	15.8571	11.0408	10.8491	10.2031	5	10.4
	86	c_eleg	65.2484	srz-19	4	15.8571	c_brig	7.36735	c_bren	16.1429	c_rema	15.5714	None	None	13.7347	11.8348	11.5281	4.5	7.25
	87	c_eleg	65.242	R08E5.2	5	7.89796	c_brig	7.65306	c_bren	7.36735	c_rema	16.4286	c_japo	15.8571	11.0408	10.8491	10.2031	5	10.4
	88	c_eleg	65.2055	K04D7.4	5	16.1429	c_brig	15.8571	c_bren	15.8571	c_rema	15.8571	c_japo	15.5714	15.8571	13.353	10.5286	2	4.2
	89	c_eleg	65.1521	pha-4	2	16.4286	c_rema	16.4286	None	None	None	None	None	None	16.4286	16.2143	15.1796	2.5	3.5
	90	c_eleg	65.1378	C11D2.2	5	16.1429	c_brig	7.38776	c_bren	16.1429	c_rema	15.8571	c_japo	16.1429	14.3347	12.2068	11.4025	2.8	5.2
	91	c_eleg	65.1232	F54G2.1	5	7.10204	c_brig	16.1429	c_bren	7.38776	c_rema	15.8571	c_japo	15.5714	12.4122	11.3255	9.41153	4.4	9.8
	92	c_eleg	65.1133	T09B9.3	5	15.8571	c_brig	15.8571	c_bren	16.1429	c_rema	15.5714	c_japo	7.38776	14.1633	13.649	12.949	2	2.6
	93	c_eleg	65.0982	F54G2.1	5	15.8571	c_brig	16.1429	c_bren	7.10204	c_rema	7.08163	c_japo	15.5714	12.351	11.3255	9.41153	4.4	9.8
	94	c_eleg	65.0865	F49E12.8	5	15.5714	c_brig	15.8571	c_bren	15.8571	c_rema	7.38776	c_japo	16.1429	14.1633	11.8874	11.749	3.4	4.6
	95	c_eleg	65.0673	srz-37	4	15.8571	c_brig	16.1429	c_bren	7.67347	c_rema	15.8571	None	None	13.8826	10.4637	10.2581	5.25	9
	96	c_eleg	64.9919	hlh-2	5	15.8571	c_brig	7.36735	c_bren	15.8571	c_rema	15.8571	c_japo	15.8571	14.1592	12.3915	11.9214	3.2	3.6
	97	c_eleg	64.951	ZC434.7	3	16.1429	c_brig	16.1429	c_bren	16.1429	None	None	None	None	16.1429	16.1429	16.1429	1	1
	98	c_eleg	64.9413	srz-37	4	7.67347	c_brig	16.1429	c_bren	15.5714	c_rema	15.8571	None	None	13.8112	10.4637	10.2581	5.25	9
	99	c_eleg	64.9356	F38A6.4	5	15.8571	c_brig	15.5714	c_bren	16.1429	c_rema	16.1429	c_japo	7.38776	14.2204	11.9102	11.3572	3	5.2
	100	c_eleg	64.9281	B0041.8	5	15.8571	c_brig	16.1429	c_bren	15.8571	c_rema	15.8571	c_japo	16.1429	15.9714	12.8603	10.8875	2.4	3
	101	c_eleg	64.9223	nhr-187	4	15.8571	c_brig	16.1429	c_bren	15.5714	c_rema	16.1429	None	None	15.9286	13.6893	12.5466	2.5	3.5
	102	c_eleg	64.891	glb-12	5	15.8571	c_brig	15.8571	c_bren	15.8571	c_rema	15.8571	c_japo	7.61224	14.2081	11.9122	10.9171	3.2	5.6
	103	c_eleg	64.877	Y102E9.5	4	16.4286	c_brig	15.8571	c_bren	16.4286	c_rema	16.1429	None	None	16.2143	13.5238	12.6142	2.25	3.25
	104	c_eleg	64.8706	pha-4	2	16.1429	c_rema	16.4286	None	None	None	None	None	None	16.2858	16.2143	15.1796	2.5	3.5
	105	c_eleg	64.8635	sri-48	3	15.8571	c_rema	15.8571	c_japo	15.8571	None	None	None	None	15.8571	13.3105	12.454	3.33333	6.33333
	106	c_eleg	64.861	sri-48	3	15.8571	c_rema	15.8571	c_japo	15.8571	None	None	None	None	15.8571	13.3105	12.454	3.33333	6.33333
	107	c_eleg	64.8488	sri-47	3	15.8571	c_rema	15.8571	c_japo	15.8571	None	None	None	None	15.8571	14.7238	13.6319	2.33333	4.66667
	108	c_eleg	64.8329	stam-1	5	16.1429	c_brig	16.4286	c_bren	16.4286	c_rema	16.1429	c_japo	15.5714	16.1429	12.1014	9.80157	2.6	5
	109	c_eleg	64.8308	srh-109	4	15.5714	c_brig	7.38776	c_bren	15.8571	c_rema	16.1429	None	None	13.7398	13.2462	12.4698	3	6.25
	110	c_eleg	64.8279	T22F3.12	5	16.1429	c_brig	15.5714	c_bren	15.8571	c_rema	7.30612	c_japo	15.5714	14.0898	12.5194	11.3474	3.2	4.4
	111	c_eleg	64.7995	arrd-6	5	15.5714	c_brig	15.5714	c_bren	7.36735	c_rema	16.1429	c_japo	16.1429	14.1592	12.9435	11.5619	2.6	4.4
	112	c_eleg	64.7963	glb-12	5	15.5714	c_brig	15.8571	c_bren	15.8571	c_rema	15.8571	c_japo	7.61224	14.151	11.9122	10.9171	3.2	5.6
	113	c_eleg	64.7607	C02B10.2	4	15.8571	c_brig	16.1429	c_bren	16.1429	c_rema	16.1429	None	None	16.0714	16.0714	12.9405	1	2.25
	114	c_eleg	64.7539	srz-19	4	15.5714	c_brig	16.1429	c_bren	15.5714	c_rema	15.5714	None	None	15.7143	10.4903	9.72426	4.75	7.75
	115	c_eleg	64.7425	ZK669.5	4	15.8571	c_brig	15.8571	c_bren	15.5714	c_rema	15.5714	None	None	15.7142	15.7142	13.9779	1	1.75
	116	c_eleg	64.7421	pha-4	2	15.8571	c_rema	16.4286	None	None	None	None	None	None	16.1428	16.2143	15.1796	2.5	3.5
	117	c_eleg	64.7255	T22F3.12	5	15.8571	c_brig	15.5714	c_bren	15.8571	c_rema	15.8571	c_japo	7.10204	14.0489	12.5194	11.3474	3.2	4.4
	118	c_eleg	64.7113	F09E10.5	5	7.10204	c_brig	15.8571	c_bren	15.8571	c_rema	15.8571	c_japo	7.36735	12.4081	13.5775	12.7889	1.8	6
	119	c_eleg	64.7073	aars-1	4	16.1429	c_brig	16.4286	c_bren	16.1429	c_rema	16.4286	None	None	16.2858	13.7101	13.7101	1.75	1.75
	120	c_eleg	64.703	srh-113	4	16.4286	c_brig	15.5714	c_bren	15.5714	c_rema	7.38776	None	None	13.7398	13.3214	13.2241	3	5
	121	c_eleg	64.703	sri-53	3	15.8571	c_rema	15.5714	c_japo	15.8571	None	None	None	None	15.7619	13.3105	12.454	3.33333	6.33333
	122	c_eleg	64.684	sri-46	3	16.1429	c_rema	15.5714	c_japo	15.8571	None	None	None	None	15.8571	14.819	12.311	2.66667	6
	123	c_eleg	64.6646	T22H9.3	5	16.1429	c_brig	7.36735	c_bren	15.5714	c_rema	16.1429	c_japo	16.1429	14.2735	11.9017	9.7759	3.4	6.6
	124	c_eleg	64.6268	tag-192	4	15.5714	c_brig	15.5714	c_bren	15.5714	c_rema	15.5714	None	None	15.5714	14.199	11.2617	1.5	6.5
	125	c_eleg	64.583	srh-119	4	15.5714	c_brig	16.1429	c_bren	16.4286	c_rema	15.8571	None	None	16	13.7755	11.6675	1.75	5.25
	126	c_eleg	64.5703	C42D8.9	4	15.5714	c_brig	15.5714	c_bren	15.5714	c_rema	15.5714	None	None	15.5714	12.3704	10.6457	3.25	6.5
	127	c_eleg	64.5315	srh-213	5	7.10204	c_brig	15.5714	c_bren	15.8571	c_rema	15.8571	c_japo	15.8571	14.0489	11.435	11.123	3.6	5
	128	c_eleg	64.4961	odr-4	4	16.4286	c_brig	15.8571	c_bren	16.4286	c_rema	15.5714	None	None	16.0714	14.2475	12.4689	1.75	3.5
	129	c_eleg	64.4633	R03G5.7	4	16.1429	c_brig	16.1429	c_bren	15.8571	c_rema	15.8571	None	None	16	16.0357	11.1561	1.75	4
	130	c_eleg	64.4589	sre-44	4	16.1429	c_brig	15.5714	c_bren	15.5714	c_rema	15.8571	None	None	15.7857	14.727	12.2474	1.5	4
	131	c_eleg	64.4393	srz-29	4	15.5714	c_brig	15.5714	c_bren	15.8571	c_rema	15.5714	None	None	15.6428	14.9728	11.4546	2	4.75
	132	c_eleg	64.4346	srh-223	2	16.1429	c_rema	15.8571	None	None	None	None	None	None	16	15.2449	11.8774	4	7.5
	133	c_eleg	64.4269	srz-29	4	15.8571	c_brig	15.5714	c_bren	15.8571	c_rema	15.5714	None	None	15.7142	15.6785	11.8261	1.25	4.25
	134	c_eleg	64.4221	F11C3.1	3	16.4286	c_brig	15.8571	c_rema	16.1429	None	None	None	None	16.1429	16.1429	15.136	1	2
	135	c_eleg	64.3514	rhgf-1	5	15.8571	c_brig	7.38776	c_bren	16.1429	c_rema	15.8571	c_japo	16.1429	14.2776	13.4	11.9388	1.2	4.8
	136	c_eleg	64.3433	crh-1	5	7.32653	c_brig	15.8571	c_bren	15.8571	c_rema	15.8571	c_japo	7.32653	12.4449	11.3905	10.6728	3.4	8
	137	c_eleg	64.3394	srh-223	2	15.8571	c_rema	15.8571	None	None	None	None	None	None	15.8571	15.2449	11.8774	4	7.5
	138	c_eleg	64.3208	srxa-15	3	15.8571	c_brig	15.5714	c_rema	15.8571	None	None	None	None	15.7619	12.1229	11.716	4.33333	6.66667
	139	c_eleg	64.3184	daf-3	5	15.8571	c_brig	7.10204	c_bren	15.8571	c_rema	16.4286	c_japo	15.8571	14.2204	12.4789	11.1549	2.6	4.8
	140	c_eleg	64.242	sri-19	4	15.8571	c_brig	15.8571	c_bren	16.1429	c_rema	15.5714	None	None	15.8571	10.6722	11.5935	3.75	5
	141	c_eleg	64.2358	srh-223	2	16.4286	c_rema	15.8571	None	None	None	None	None	None	16.1428	15.2449	11.8774	4	7.5
	142	c_eleg	64.2183	aldo-1	5	15.8571	c_brig	16.1429	c_bren	7.10204	c_rema	15.8571	c_japo	16.1429	14.2204	13.0578	12.9551	1.8	2.4
	143	c_eleg	64.1822	srh-223	2	15.5714	c_rema	15.8571	None	None	None	None	None	None	15.7142	15.2449	11.8774	4	7.5
	144	c_eleg	64.1764	elo-3	3	16.1429	c_bren	16.1429	c_rema	16.1429	None	None	None	None	16.1429	14.1814	12.9649	2	5.33333
	145	c_eleg	64.125	pha-4	2	15.5714	c_rema	16.4286	None	None	None	None	None	None	16	16.2143	15.1796	2.5	3.5
	146	c_eleg	64.1098	M04G7.3	4	16.1429	c_brig	15.8571	c_bren	16.1429	c_rema	7.10204	None	None	13.8112	13.3916	11.7764	2.75	7
	147	c_eleg	64.0888	srh-95	4	15.8571	c_brig	15.5714	c_bren	15.5714	c_rema	7.38776	None	None	13.5969	14.7092	13.6837	2.5	3.25
	148	c_eleg	64.0818	C30E1.2	4	15.8571	c_brig	15.5714	c_bren	16.1429	c_rema	16.1429	None	None	15.9286	13.3151	13.0762	2	2.75
	149	c_eleg	64.0705	F22D6.2	5	16.4286	c_brig	16.4286	c_bren	16.4286	c_rema	16.4286	c_japo	7.38776	14.6204	13.3361	11.4731	2	3.8
	150	c_eleg	64.0569	srh-223	2	16.1429	c_rema	15.8571	None	None	None	None	None	None	16	15.2449	11.8774	4	7.5
	151	c_eleg	64.0371	srh-5	5	7.08163	c_brig	7.36735	c_bren	15.5714	c_rema	15.8571	c_japo	16.1429	12.4041	10.7788	10.5703	5.2	6.6
	152	c_eleg	64.0363	F25H9.2	4	16.1429	c_brig	16.1429	c_bren	16.1429	c_rema	15.8571	None	None	16.0715	13.8351	11.6072	2.5	3.5
	153	c_eleg	64.0157	dnj-11	4	15.8571	c_brig	15.8571	c_bren	15.8571	c_rema	15.8571	None	None	15.8571	13.2636	11.7028	2.75	3.75
	154	c_eleg	64.0064	M04G7.3	4	7.10204	c_brig	15.8571	c_bren	16.1429	c_rema	15.8571	None	None	13.7398	13.3916	11.7764	2.75	7
	155	c_eleg	63.957	srh-222	2	16.4286	c_rema	15.8571	None	None	None	None	None	None	16.1428	15.0939	11.8774	3.5	7.5
	156	c_eleg	63.9384	srh-220	2	16.1429	c_rema	15.8571	None	None	None	None	None	None	16	14.5561	12.2507	4	7
	157	c_eleg	63.9328	sek-1	5	16.1429	c_brig	15.5714	c_bren	7.38776	c_rema	15.8571	c_japo	15.8571	14.1633	14.1633	12.7061	1.4	2.4
	158	c_eleg	63.9019	srz-74	4	16.1429	c_brig	15.8571	c_bren	7.30612	c_rema	15.8571	None	None	13.7908	12.3664	10.9133	3.5	7.75
	159	c_eleg	63.8836	M04G7.3	4	15.8571	c_brig	7.10204	c_bren	16.1429	c_rema	15.8571	None	None	13.7398	13.3916	11.7764	2.75	7
	160	c_eleg	63.8631	msi-1	4	15.8571	c_brig	15.8571	c_bren	15.5714	c_rema	15.8571	None	None	15.7857	14.7398	10.9729	1.75	5
	161	c_eleg	63.8363	srh-220	2	15.8571	c_rema	15.8571	None	None	None	None	None	None	15.8571	14.5561	12.2507	4	7
	162	c_eleg	63.8304	F38A6.5	4	15.8571	c_brig	15.5714	c_rema	16.1429	c_japo	16.1429	None	None	15.9286	12.2462	11.2517	2.75	5.25
	163	c_eleg	63.8055	str-82	3	16.4286	c_brig	16.1429	c_bren	15.8571	None	None	None	None	16.1429	16.0953	14.2268	1.66667	2.33333
	164	c_eleg	63.7501	srh-95	4	16.1429	c_brig	15.5714	c_bren	16.4286	c_rema	15.8571	None	None	16	13.4906	12.2347	2.25	3
	165	c_eleg	63.7485	M01G12.6	4	16.1429	c_brig	7.08163	c_bren	15.8571	c_rema	16.1429	None	None	13.8061	14.0748	12.7394	3	4.75
	166	c_eleg	63.743	sri-66	4	15.8571	c_brig	16.1429	c_bren	15.5714	c_rema	15.8571	None	None	15.8571	13.3057	11.4568	2.25	4.75
	167	c_eleg	63.7306	amt-4	5	15.8571	c_brig	7.38776	c_bren	15.8571	c_rema	15.5714	c_japo	15.8571	14.1061	11.9939	11.3835	3	3.8
	168	c_eleg	63.729	srh-220	2	16.4286	c_rema	15.8571	None	None	None	None	None	None	16.1428	14.5561	12.2507	4	7
	169	c_eleg	63.7117	F14F7.5	3	16.1429	c_bren	7.36735	c_rema	15.8571	None	None	None	None	13.1225	13.5782	11.4904	3.33333	10.6667
	170	c_eleg	63.6947	acl-7	4	16.1429	c_brig	16.1429	c_bren	16.1429	c_rema	16.1429	None	None	16.1429	13.6395	11.8037	2	4
	171	c_eleg	63.6855	srh-112	4	15.5714	c_brig	15.5714	c_bren	16.4286	c_rema	15.8571	None	None	15.8571	13.3835	12.4622	2	3.25
	172	c_eleg	63.6743	ptp-3	5	7.30612	c_brig	7.36735	c_bren	15.8571	c_rema	15.8571	c_japo	15.8571	12.449	11.0218	9.64992	4.4	8.2
	173	c_eleg	63.6721	F16F9.1	5	16.4286	c_brig	15.8571	c_bren	7.08163	c_rema	16.4286	c_japo	7.02041	12.5633	12.9946	12.7892	2.6	3.6
	174	c_eleg	63.6647	T03G11.4	5	15.5714	c_brig	15.5714	c_bren	15.5714	c_rema	15.8571	c_japo	7.32653	13.9796	13.9571	12.7163	1.6	2.2
	175	c_eleg	63.5878	R11D1.7	4	16.1429	c_brig	15.8571	c_bren	15.5714	c_rema	15.5714	None	None	15.7857	12.1186	10.8734	3.25	5
	176	c_eleg	63.5771	sri-67	4	16.1429	c_brig	16.1429	c_bren	15.5714	c_rema	15.8571	None	None	15.9286	13.7181	11.9077	2	3.75
	177	c_eleg	63.563	D2024.2	4	7.36735	c_brig	16.1429	c_bren	7.61224	c_rema	16.1429	None	None	11.8163	14.3692	14.0893	3.5	3.75
	178	c_eleg	63.5605	C39D10.2	5	7.36735	c_brig	15.8571	c_bren	15.8571	c_rema	15.8571	c_japo	7.67347	12.5224	14.066	12.4626	2.4	3.6
	179	c_eleg	63.5543	F22F4.5	5	15.8571	c_brig	7.32653	c_bren	15.8571	c_rema	15.8571	c_japo	15.8571	14.151	12.2245	12.334	2.2	3.2
	180	c_eleg	63.5353	fbxa-76	2	16.1429	c_rema	16.1429	None	None	None	None	None	None	16.1429	15.9524	15.9524	2	2
	181	c_eleg	63.5307	srh-220	2	16.1429	c_rema	15.8571	None	None	None	None	None	None	16	14.5561	12.2507	4	7
	182	c_eleg	63.5166	amt-4	5	15.5714	c_brig	7.38776	c_bren	15.5714	c_rema	15.5714	c_japo	15.8571	13.9918	11.9939	11.3835	3	3.8
	183	c_eleg	63.4594	aman-1	4	15.8571	c_brig	15.8571	c_bren	15.8571	c_rema	15.8571	None	None	15.8571	15.8571	12.301	1	2.5
	184	c_eleg	63.4494	nhr-120	5	7.30612	c_brig	15.8571	c_bren	15.5714	c_rema	15.8571	c_japo	15.8571	14.0898	9.75278	8.89859	4	8
	185	c_eleg	63.446	nhr-120	5	7.32653	c_brig	15.8571	c_bren	15.5714	c_rema	15.8571	c_japo	15.8571	14.0938	9.75278	8.89859	4	8
	186	c_eleg	63.4419	C28H8.1	5	7.08163	c_brig	15.8571	c_bren	16.1429	c_rema	15.5714	c_japo	15.8571	14.102	11.5769	10.2938	3.4	5
	187	c_eleg	63.4392	M04G7.3	4	7.04082	c_brig	15.5714	c_bren	15.8571	c_rema	15.8571	None	None	13.5816	13.0778	12.3177	2.25	6.75
	188	c_eleg	63.4315	M04G7.3	4	7.08163	c_brig	15.5714	c_bren	15.8571	c_rema	15.8571	None	None	13.5918	13.0778	12.3177	2.25	6.75
	189	c_eleg	63.3731	inx-3	5	7.36735	c_brig	15.8571	c_bren	15.8571	c_rema	7.10204	c_japo	15.8571	12.4081	14.4245	12.1193	2.2	4
	190	c_eleg	63.3523	F18A1.6	4	7.10204	c_brig	15.5714	c_bren	15.5714	c_rema	15.5714	None	None	13.4541	14.1888	13.7555	2	3.75
	191	c_eleg	63.3506	F33H1.6	4	16.1429	c_brig	15.5714	c_bren	15.5714	c_rema	16.1429	None	None	15.8572	13.1696	12.3214	2	3.5
	192	c_eleg	63.3423	M04G7.3	4	7.10204	c_brig	15.5714	c_bren	15.8571	c_rema	15.8571	None	None	13.5969	13.0778	12.3177	2.25	6.75
	193	c_eleg	63.3269	F59A7.9	5	7.08163	c_brig	15.8571	c_bren	7.10204	c_rema	7.59184	c_japo	16.1429	10.7551	11.1476	10.7642	4	8.8
	194	c_eleg	63.3264	C44E4.3	4	15.8571	c_brig	16.1429	c_bren	15.8571	c_rema	15.8571	None	None	15.9286	13.0324	11.172	2.75	4
	195	c_eleg	63.3047	F41H8.1	4	16.1429	c_brig	15.8571	c_bren	15.8571	c_rema	7.38776	None	None	13.8112	12.9847	12.2398	3.5	4.5
	196	c_eleg	63.2991	unc-22	5	16.1429	c_brig	16.1429	c_bren	16.1429	c_rema	7.65306	c_japo	7.10204	12.6368	10.3653	9.25099	3	10.6
	197	c_eleg	63.2937	srh-222	2	16.1429	c_rema	15.8571	None	None	None	None	None	None	16	15.0939	11.8774	3.5	7.5
	198	c_eleg	63.2788	hif-1	5	15.8571	c_brig	16.1429	c_bren	16.1429	c_rema	7.08163	c_japo	16.1429	14.2735	12.285	10.8048	2.8	4.2
	199	c_eleg	63.2623	drsh-1	5	15.8571	c_brig	7.65306	c_bren	15.8571	c_rema	16.1429	c_japo	15.8571	14.2735	13.4585	10.8104	1.8	4.4
	200	c_eleg	63.2603	drsh-1	5	15.8571	c_brig	7.65306	c_bren	15.8571	c_rema	16.1429	c_japo	15.8571	14.2735	13.4585	10.8104	1.8	4.4
	201	c_eleg	63.2497	F16F9.1	5	7.10204	c_brig	15.8571	c_bren	15.8571	c_rema	16.4286	c_japo	7.02041	12.453	12.9946	12.7892	2.6	3.6
	202	c_eleg	63.2479	hlh-11	5	16.4286	c_brig	16.4286	c_bren	7.38776	c_rema	16.4286	c_japo	16.1429	14.5633	13.2252	10.5139	2.2	4
	203	c_eleg	63.2339	F56F11.1	4	16.1429	c_brig	15.8571	c_bren	15.5714	c_rema	15.8571	None	None	15.8571	14.4796	12.3233	1.5	2.75
	204	c_eleg	63.2112	srh-104	4	16.1429	c_brig	15.5714	c_bren	15.5714	c_rema	7.38776	None	None	13.6684	13.2585	13.4694	2.75	3.5
	205	c_eleg	63.1942	T23C6.5	5	7.67347	c_brig	16.1429	c_bren	16.1429	c_rema	7.36735	c_japo	16.1429	12.6939	14.0415	12.5759	2.4	3
	206	c_eleg	63.1938	F58A6.1	5	15.8571	c_brig	15.8571	c_bren	15.8571	c_rema	7.10204	c_japo	7.36735	12.4081	12.7466	11.6249	2.8	5.2
	207	c_eleg	63.1929	F58A6.1	5	15.8571	c_brig	15.8571	c_bren	15.8571	c_rema	7.10204	c_japo	7.36735	12.4081	12.7466	11.6241	2.8	5.2
	208	c_eleg	63.179	sri-45	3	15.8571	c_rema	15.5714	c_japo	15.8571	None	None	None	None	15.7619	13.3054	11.9761	3.33333	5.66667
	209	c_eleg	63.1025	rab-6.1	4	15.8571	c_brig	15.5714	c_bren	15.8571	c_rema	15.8571	None	None	15.7857	14.7245	12.2687	1.25	3
	210	c_eleg	63.047	qdpr-1	4	16.1429	c_brig	16.1429	c_bren	16.1429	c_rema	16.1429	None	None	16.1429	13.2245	12.0511	2	3.25
	211	c_eleg	63.042	ZK1290.5	5	16.4286	c_brig	7.67347	c_bren	15.8571	c_rema	16.1429	c_japo	15.8571	14.3918	12.8129	11.1658	2	4.2
	212	c_eleg	63.0246	K12H4.4	5	16.1429	c_brig	7.32653	c_bren	16.4286	c_rema	16.1429	c_japo	16.1429	14.4368	13.0759	11.4084	2.2	3.4
	213	c_eleg	63.0056	mnp-1	4	15.8571	c_brig	16.1429	c_bren	15.8571	c_rema	15.8571	None	None	15.9286	11.5153	9.7315	2.5	7.75
	214	c_eleg	62.9993	Y47A7.2	5	16.4286	c_brig	16.4286	c_bren	7.61224	c_rema	16.4286	c_japo	16.1429	14.6082	11.8306	12.4049	1.8	2.6
	215	c_eleg	62.9956	C28H8.2	4	16.1429	c_brig	15.5714	c_rema	15.5714	c_japo	15.5714	None	None	15.7143	12.5038	10.6951	3	5
	216	c_eleg	62.9784	F18A1.6	4	7.02041	c_brig	15.5714	c_bren	15.8571	c_rema	15.5714	None	None	13.5051	14.1888	13.7555	2	3.75
	217	c_eleg	62.968	srh-222	2	15.8571	c_rema	15.8571	None	None	None	None	None	None	15.8571	15.0939	11.8774	3.5	7.5
	218	c_eleg	62.9662	F49E12.8	5	15.8571	c_brig	7.08163	c_bren	15.8571	c_rema	7.38776	c_japo	16.1429	12.4653	11.8874	11.749	3.4	4.6
	219	c_eleg	62.9588	F54D12.5	4	15.8571	c_brig	7.10204	c_bren	15.8571	c_rema	15.8571	None	None	13.6683	13.4183	12.5584	1.75	6.25
	220	c_eleg	62.9338	gstk-2	4	16.1429	c_brig	16.1429	c_bren	7.61224	c_rema	16.1429	None	None	14.0102	12.1837	14.062	1.75	4.25
	221	c_eleg	62.9216	lir-2	5	15.5714	c_brig	15.5714	c_bren	15.5714	c_rema	15.5714	c_japo	7.32653	13.9224	12.7939	11.9918	2	3.2
	222	c_eleg	62.9117	acc-3	5	15.8571	c_brig	15.8571	c_bren	15.8571	c_rema	15.8571	c_japo	7.38776	14.1632	14.1347	12.3673	1.2	2.4
	223	c_eleg	62.8592	sru-4	4	16.1429	c_brig	16.1429	c_bren	15.5714	c_rema	16.1429	None	None	16	13.5791	12.3895	1.75	2.5
	224	c_eleg	62.8468	Y70D2A.1	4	16.1429	c_brig	15.5714	c_bren	15.5714	c_rema	15.8571	None	None	15.7857	12.4116	10.7728	2.75	5
	225	c_eleg	62.8095	gei-3	5	7.10204	c_brig	16.1429	c_bren	7.02041	c_rema	16.1429	c_japo	15.8571	12.4531	13.1476	10.7453	2.4	6.4
	226	c_eleg	62.8068	C28H8.2	4	15.5714	c_brig	15.5714	c_rema	15.5714	c_japo	15.5714	None	None	15.5714	12.5038	10.6951	3	5
	227	c_eleg	62.8018	gei-3	5	7.08163	c_brig	16.1429	c_bren	7.02041	c_rema	16.1429	c_japo	15.8571	12.449	13.1476	10.7453	2.4	6.4
	228	c_eleg	62.798	F53B1.8	4	15.8571	c_brig	15.5714	c_rema	15.8571	c_japo	15.8571	None	None	15.7857	13.5969	12.807	1.5	2.5
	229	c_eleg	62.7898	sqv-2	3	16.1429	c_bren	16.1429	c_rema	16.1429	None	None	None	None	16.1429	11.9154	11.9154	4.33333	4.33333
	230	c_eleg	62.7794	gei-3	5	7.10204	c_brig	16.1429	c_bren	7.02041	c_rema	16.1429	c_japo	15.8571	12.4531	13.1476	10.7453	2.4	6.4
	231	c_eleg	62.7664	T05A8.8	4	15.8571	c_brig	16.1429	c_bren	15.8571	c_rema	15.8571	None	None	15.9286	12.5077	10.5765	3	4.75
	232	c_eleg	62.7501	egl-6	4	16.1429	c_bren	16.1429	c_rema	15.5714	c_japo	15.5714	None	None	15.8572	14.69	11.0034	1.75	3.75
	233	c_eleg	62.7484	F41H8.1	4	7.61224	c_brig	15.8571	c_bren	15.8571	c_rema	15.5714	None	None	13.7245	12.9847	12.2398	3.5	4.25
	234	c_eleg	62.7462	F18A1.7	4	7.10204	c_brig	15.5714	c_bren	15.5714	c_rema	15.5714	None	None	13.4541	14.5127	14.1258	1.5	3
	235	c_eleg	62.7369	srh-222	2	15.5714	c_rema	15.8571	None	None	None	None	None	None	15.7142	15.0939	11.8774	3.5	7.5
	236	c_eleg	62.7166	srz-19	4	16.1429	c_brig	7.36735	c_bren	7.38776	c_rema	15.8571	None	None	11.6888	12.9423	12.0054	4.25	6.5
	237	c_eleg	62.6844	ZK721.3	4	16.4286	c_brig	15.8571	c_bren	15.8571	c_rema	15.8571	None	None	16	11.9558	10.7656	2.75	5
	238	c_eleg	62.6391	mdl-1	5	15.8571	c_brig	15.8571	c_bren	15.5714	c_rema	15.5714	c_japo	7.10204	13.9918	9.8589	8.52364	4.2	7.6
	239	c_eleg	62.6078	srb-12	4	15.5714	c_bren	16.1429	c_rema	16.1429	c_japo	15.8571	None	None	15.9286	14.1599	11.3486	1.75	3.5
	240	c_eleg	62.6027	Y37E3.1	5	16.1429	c_brig	15.5714	c_bren	16.1429	c_rema	16.1429	c_japo	7.08163	14.2163	12.5361	11.767	2	3.2
	241	c_eleg	62.6024	mpz-1	4	15.8571	c_brig	7.08163	c_bren	15.8571	c_rema	15.5714	None	None	13.5918	10.6424	9.78488	3.75	9.75
	242	c_eleg	62.5994	sri-34	4	15.8571	c_brig	7.38776	c_bren	15.5714	c_rema	15.5714	None	None	13.5969	13.5918	13.0051	2.5	4.25
	243	c_eleg	62.5865	Y45F10B.13	5	15.8571	c_brig	15.8571	c_bren	7.36735	c_rema	15.8571	c_japo	7.61224	12.5102	12.351	10.5225	3	6.2
	244	c_eleg	62.5776	W04A4.6	5	15.5714	c_brig	7.36735	c_bren	15.5714	c_rema	7.36735	c_japo	16.4286	12.4612	12.2823	12.9314	2.2	3.8
	245	c_eleg	62.5688	lipl-6	4	15.5714	c_brig	15.5714	c_bren	15.8571	c_rema	15.8571	None	None	15.7143	14.6097	12.3707	1.25	3
	246	c_eleg	62.5662	mpz-1	4	7.38776	c_brig	15.5714	c_bren	15.8571	c_rema	15.5714	None	None	13.5969	10.6424	9.78488	3.75	9.75
	247	c_eleg	62.564	ZK669.4	4	15.8571	c_brig	15.8571	c_bren	15.5714	c_rema	15.5714	None	None	15.7142	15.7142	11.7984	1	2.75
	248	c_eleg	62.5347	egl-6	4	15.5714	c_bren	16.1429	c_rema	15.5714	c_japo	15.5714	None	None	15.7143	14.69	11.0034	1.75	3.75
	249	c_eleg	62.5282	R08E5.2	5	7.59184	c_brig	7.65306	c_bren	7.36735	c_rema	16.4286	c_japo	7.08163	9.2245	10.8491	10.2031	5	10.4
	250	c_eleg	62.493	T27E7.3	3	15.8571	c_brig	15.5714	c_bren	15.8571	None	None	None	None	15.7619	14.3469	12.8109	1.66667	5
	251	c_eleg	62.4716	F41H8.1	4	7.10204	c_brig	15.8571	c_bren	15.8571	c_rema	15.5714	None	None	13.5969	12.9847	12.2398	3.5	4.25
	252	c_eleg	62.4566	C11D2.2	5	15.5714	c_brig	7.38776	c_bren	16.1429	c_rema	15.8571	c_japo	7.32653	12.4571	12.2068	11.4025	2.8	5.2
	253	c_eleg	62.4237	T28F3.5	4	15.5714	c_brig	15.5714	c_bren	15.8571	c_rema	16.4286	None	None	15.8571	13.4384	10.7922	2.5	4
	254	c_eleg	62.4207	F40F8.4	5	15.8571	c_brig	15.5714	c_bren	15.8571	c_rema	15.5714	c_japo	7.36735	14.0449	11.2755	11.1689	2.6	4.4
	255	c_eleg	62.4201	C11D2.2	5	7.08163	c_brig	7.38776	c_bren	16.1429	c_rema	15.8571	c_japo	16.1429	12.5225	12.2068	11.4025	2.8	5.2
	256	c_eleg	62.4194	T27E7.5	4	15.8571	c_brig	16.4286	c_bren	15.8571	c_rema	7.65306	None	None	13.949	13.2177	13.0597	2	4.25
	257	c_eleg	62.4191	T27E7.5	4	15.8571	c_brig	16.4286	c_bren	15.8571	c_rema	7.65306	None	None	13.949	13.1701	13.0597	2.25	4.25
	258	c_eleg	62.3841	sre-40	3	15.5714	c_bren	15.5714	c_rema	15.5714	None	None	None	None	15.5714	14.0737	11.576	3	5.33333
	259	c_eleg	62.3747	glb-24	5	7.61224	c_brig	15.8571	c_bren	15.8571	c_rema	15.8571	c_japo	7.04082	12.4449	13.2979	12.4787	1.2	4.8
	260	c_eleg	62.3726	inx-3	5	15.8571	c_brig	7.32653	c_bren	15.8571	c_rema	15.8571	c_japo	15.8571	14.151	12.7183	10.9914	2	3.8
	261	c_eleg	62.3333	F26A10.1	5	15.8571	c_brig	7.10204	c_bren	15.8571	c_rema	15.8571	c_japo	15.8571	14.1061	11.939	9.96417	2.6	5.2
	262	c_eleg	62.3298	srh-123	4	15.8571	c_brig	7.65306	c_bren	15.8571	c_rema	15.8571	None	None	13.8061	11.6093	11.5778	3.5	5.75
	263	c_eleg	62.3187	npr-20	5	15.5714	c_brig	16.1429	c_bren	15.5714	c_rema	16.4286	c_japo	7.38776	14.2204	12.2876	10.6815	2.8	3.6
	264	c_eleg	62.3035	K06B4.4	4	16.1429	c_brig	16.1429	c_bren	16.1429	c_rema	16.1429	None	None	16.1429	13.9822	11.7313	1.75	2.5
	265	c_eleg	62.3016	sre-28	4	16.1429	c_brig	15.5714	c_bren	15.5714	c_rema	15.5714	None	None	15.7143	14.6556	11.3779	1.5	3.75
	266	c_eleg	62.2942	Y71F9AL.17	5	16.1429	c_brig	7.30612	c_bren	16.1429	c_rema	16.1429	c_japo	16.1429	14.3755	12.3412	10.9403	2	3.8
	267	c_eleg	62.279	ugt-41	3	16.4286	c_brig	16.1429	c_rema	16.1429	None	None	None	None	16.2381	14.2291	14.2291	1.66667	2
	268	c_eleg	62.2712	srh-105	4	16.1429	c_brig	15.5714	c_bren	15.5714	c_rema	7.38776	None	None	13.6684	12.9898	12.3163	2.75	4.75
	269	c_eleg	62.2625	srh-213	5	16.1429	c_brig	15.5714	c_bren	7.32653	c_rema	16.1429	c_japo	7.38776	12.5143	11.435	11.123	3.6	5
	270	c_eleg	62.249	ssp-10	5	15.8571	c_brig	16.1429	c_bren	15.8571	c_rema	7.65306	c_japo	15.5714	14.2163	10.8616	10.5776	3	4.4
	271	c_eleg	62.2392	K07G5.6	5	15.8571	c_brig	7.36735	c_bren	15.8571	c_rema	15.8571	c_japo	7.65306	12.5183	13.5673	13.2171	1.8	2.4
	272	c_eleg	62.2175	nhr-49	5	16.1429	c_brig	7.38776	c_bren	15.8571	c_rema	16.1429	c_japo	15.8571	14.2776	10.1282	9.57544	3.6	5.6
	273	c_eleg	62.2038	srh-130	4	15.5714	c_brig	15.5714	c_bren	15.5714	c_rema	16.4286	None	None	15.7857	13.0306	11.8882	2	3
	274	c_eleg	62.1923	hip-1	5	15.8571	c_brig	7.36735	c_bren	15.5714	c_rema	16.1429	c_japo	15.5714	14.102	11.6184	10.8446	2.8	3.8
	275	c_eleg	62.1792	R12H7.4	4	16.4286	c_brig	16.4286	c_bren	16.4286	c_rema	16.4286	None	None	16.4286	12.6301	11.54	2.25	2.75
	276	c_eleg	62.1732	ptb-1	5	15.5714	c_brig	7.36735	c_bren	15.5714	c_rema	15.8571	c_japo	7.08163	12.2898	10.9205	10.5805	3.6	6.6
	277	c_eleg	62.16	srh-102	3	16.1429	c_brig	15.5714	c_bren	15.5714	None	None	None	None	15.7619	15.7619	12.2846	1	5.33333
	278	c_eleg	62.1574	atf-6	5	15.8571	c_brig	15.5714	c_bren	15.5714	c_rema	7.38776	c_japo	15.8571	14.049	12.051	12.0292	1.8	3
	279	c_eleg	62.1568	T22F3.12	5	7.36735	c_brig	15.5714	c_bren	15.8571	c_rema	15.8571	c_japo	7.10204	12.351	12.5194	11.3474	3.2	4.4
	280	c_eleg	62.1496	F25H9.1	4	16.1429	c_brig	16.1429	c_bren	15.8571	c_rema	15.8571	None	None	16	11.8219	10.8476	2.75	4.25
	281	c_eleg	62.1285	nhr-49	5	15.8571	c_brig	7.38776	c_bren	15.8571	c_rema	16.1429	c_japo	15.8571	14.2204	10.1282	9.57544	3.6	5.6
	282	c_eleg	62.1223	sre-38	4	16.1429	c_brig	7.36735	c_bren	16.1429	c_rema	15.8571	None	None	13.8776	11.7249	11.1261	4	5.75
	283	c_eleg	62.1187	sri-50	3	16.1429	c_rema	7.61224	c_japo	15.8571	None	None	None	None	13.2041	13.7646	12.2509	4	6.66667
	284	c_eleg	62.1011	T22F3.12	5	7.10204	c_brig	15.5714	c_bren	15.8571	c_rema	7.30612	c_japo	15.5714	12.2816	12.5194	11.3474	3.2	4.4
	285	c_eleg	62.0816	grl-21	5	16.1429	c_brig	15.8571	c_bren	15.8571	c_rema	15.8571	c_japo	7.65306	14.2735	12.0116	11.0558	2.4	3.2
	286	c_eleg	62.0798	hlh-10	5	15.8571	c_brig	15.8571	c_bren	15.8571	c_rema	15.8571	c_japo	7.36735	14.1592	13.1836	10.7459	2.4	3.4
	287	c_eleg	62.0765	T27E7.4	4	15.8571	c_brig	16.4286	c_bren	15.8571	c_rema	7.65306	None	None	13.949	13.1701	12.5291	2.25	4.75
	288	c_eleg	62.058	srh-147	2	15.5714	c_bren	15.8571	None	None	None	None	None	None	15.7142	14.3503	12.7316	3	6.5
	289	c_eleg	62.0572	srz-19	4	7.38776	c_brig	7.36735	c_bren	16.1429	c_rema	15.5714	None	None	11.6174	11.8348	11.5281	4.5	7.25
	290	c_eleg	62.0568	srz-5	4	16.1429	c_brig	15.8571	c_bren	7.38776	c_rema	15.5714	None	None	13.7398	13.199	13.2671	2	3.75
	291	c_eleg	62.0554	srh-210	5	7.38776	c_brig	15.8571	c_bren	15.5714	c_rema	15.5714	c_japo	16.1429	14.1061	12.4163	11.066	2.2	3.6
	292	c_eleg	62.0386	C46F11.4	4	15.8571	c_brig	15.8571	c_bren	15.8571	c_rema	16.1429	None	None	15.9286	12.7143	12.0493	1.75	3.25
	293	c_eleg	62.0338	T02D1.6	5	7.36735	c_brig	15.8571	c_bren	15.5714	c_rema	15.5714	c_japo	16.4286	14.1592	11.7864	10.4933	1.8	5.4
	294	c_eleg	62.0185	F38A6.4	5	15.8571	c_brig	15.5714	c_bren	7.61224	c_rema	7.08163	c_japo	16.1429	12.4531	11.9102	11.3572	3	5.2
	295	c_eleg	62.0068	glb-10	4	16.1429	c_brig	7.02041	c_bren	16.1429	c_rema	16.1429	None	None	13.8623	11.7289	11.8718	3.5	4.75
	296	c_eleg	61.9912	F39H12.2	4	15.8571	c_brig	15.8571	c_bren	15.8571	c_rema	16.4286	None	None	16	11.9201	9.96795	2.5	5.75
	297	c_eleg	61.9872	sri-51	3	15.8571	c_rema	7.61224	c_japo	15.8571	None	None	None	None	13.1088	13.7816	12.454	4	6.33333
	298	c_eleg	61.9849	sri-51	3	15.8571	c_rema	7.61224	c_japo	15.8571	None	None	None	None	13.1088	13.7816	12.454	4	6.33333
	299	c_eleg	61.9776	K03A11.5	4	15.5714	c_brig	15.5714	c_bren	15.5714	c_rema	15.5714	None	None	15.5714	12.5238	12.5238	2.25	2.25
	300	c_eleg	61.9702	sre-40	3	15.8571	c_bren	15.8571	c_rema	15.5714	None	None	None	None	15.7619	14.0261	11.576	2.66667	5.33333
	301	c_eleg	61.9696	mek-2	4	15.5714	c_brig	15.8571	c_bren	15.5714	c_rema	15.8571	None	None	15.7142	11.8829	11.2358	3	4
	302	c_eleg	61.9516	R02D5.1	5	16.4286	c_brig	7.89796	c_bren	16.4286	c_rema	16.4286	c_japo	7.36735	12.9102	12.9102	14.2163	1	2
	303	c_eleg	61.9473	srz-6	4	7.38776	c_brig	15.8571	c_bren	15.5714	c_rema	15.8571	None	None	13.6683	13.3461	13.0169	1.75	4.5
	304	c_eleg	61.9465	srz-37	4	7.61224	c_brig	16.1429	c_bren	7.67347	c_rema	15.8571	None	None	11.8214	10.4637	10.2581	5.25	9
	305	c_eleg	61.9456	tol-1	3	15.8571	c_brig	15.8571	c_bren	15.5714	None	None	None	None	15.7619	14.4353	11.4787	1.33333	7
	306	c_eleg	61.9401	srh-147	2	15.5714	c_bren	15.8571	None	None	None	None	None	None	15.7142	14.3503	12.7316	3	6.5
	307	c_eleg	61.9317	srw-67	4	15.5714	c_brig	16.1429	c_bren	16.1429	c_rema	7.36735	None	None	13.8061	13.3325	12.4875	2.75	3.5
	308	c_eleg	61.9282	rbr-2	5	16.1429	c_brig	7.65306	c_bren	16.1429	c_rema	7.38776	c_japo	16.1429	12.6939	11.0771	10.0268	3.8	6
	309	c_eleg	61.9247	cdh-3	4	16.4286	c_brig	7.65306	c_bren	16.1429	c_japo	16.1429	None	None	14.0919	11.5782	9.10104	1.75	11.5
	310	c_eleg	61.9016	C05B5.1	3	15.8571	c_brig	15.8571	c_rema	15.5714	None	None	None	None	15.7619	14.7483	11.4614	2.33333	5
	311	c_eleg	61.8839	T01B7.9	4	15.8571	c_brig	15.8571	c_bren	7.04082	c_rema	15.8571	None	None	13.653	12.9643	11.3525	2.25	6.5
	312	c_eleg	61.8814	kcnl-1	4	16.1429	c_brig	15.5714	c_bren	7.65306	c_japo	15.5714	None	None	13.7347	12.6391	9.95925	2.5	8.75
	313	c_eleg	61.8704	tbc-10	4	7.61224	c_brig	16.1429	c_bren	16.1429	c_rema	16.1429	None	None	14.0102	13.3184	12.6109	2.75	3
	314	c_eleg	61.8555	C05B5.1	3	15.5714	c_brig	15.8571	c_rema	15.8571	None	None	None	None	15.7619	14.7483	11.4614	2.33333	5
	315	c_eleg	61.8533	F13A7.11	5	16.1429	c_brig	7.10204	c_bren	16.1429	c_rema	15.5714	c_japo	16.1429	14.2204	12.0725	11.9533	1.8	2.6
	316	c_eleg	61.8341	K06B4.15	4	16.1429	c_brig	16.1429	c_bren	16.1429	c_rema	16.1429	None	None	16.1429	14.0179	11.7232	1.5	2.5
	317	c_eleg	61.8261	sri-50	3	15.5714	c_rema	7.61224	c_japo	15.8571	None	None	None	None	13.0136	13.7646	12.2509	4	6.66667
	318	c_eleg	61.8038	tbc-10	4	7.36735	c_brig	16.1429	c_bren	16.1429	c_rema	16.1429	None	None	13.949	13.3184	12.6109	2.75	3
	319	c_eleg	61.8005	unc-15	5	16.1429	c_brig	7.38776	c_bren	15.8571	c_rema	15.8571	c_japo	15.8571	14.2204	13.3714	11.5173	1.4	2.6
	320	c_eleg	61.7999	ncs-3	4	16.1429	c_brig	15.5714	c_bren	15.5714	c_rema	15.5714	None	None	15.7143	13.2551	11.8576	1.75	3
	321	c_eleg	61.7811	C05B5.4	4	15.8571	c_brig	15.8571	c_rema	15.8571	c_japo	7.67347	None	None	13.8112	13.4502	11.2171	2.75	5.25
	322	c_eleg	61.7637	Y43E12A.2	5	15.5714	c_brig	15.8571	c_bren	15.5714	c_rema	15.5714	c_japo	7.02041	13.9183	14.4939	10.2339	1.4	4
	323	c_eleg	61.7247	srw-42	3	15.5714	c_bren	15.8571	c_rema	16.1429	None	None	None	None	15.8571	13.263	13.3107	2.66667	3
	324	c_eleg	61.7242	tbc-10	4	15.8571	c_brig	16.1429	c_bren	16.1429	c_rema	7.36735	None	None	13.8776	13.3184	12.6109	2.75	3
	325	c_eleg	61.7177	dsh-1	5	16.1429	c_brig	16.1429	c_bren	16.1429	c_rema	16.1429	c_japo	7.38776	14.3919	13.4572	9.53831	1.6	5
	326	c_eleg	61.7106	unc-15	5	15.8571	c_brig	7.38776	c_bren	15.8571	c_rema	15.8571	c_japo	15.8571	14.1632	13.3714	11.5173	1.4	2.6
	327	c_eleg	61.6978	srz-4	4	16.1429	c_brig	15.5714	c_bren	7.38776	c_rema	15.8571	None	None	13.7398	13.8911	12.0521	2.25	4.25
	328	c_eleg	61.6958	sri-51	3	7.38776	c_rema	15.5714	c_japo	15.8571	None	None	None	None	12.9388	13.7816	12.454	4	6.33333
	329	c_eleg	61.6954	nhr-280	3	15.8571	c_brig	15.8571	c_rema	15.8571	None	None	None	None	15.8571	14.9161	13.0816	1.66667	3.33333
	330	c_eleg	61.6939	C02F12.5	5	15.8571	c_brig	15.8571	c_bren	15.8571	c_rema	7.36735	c_japo	15.8571	14.1592	13.0068	9.47947	1.8	5.6
	331	c_eleg	61.6855	nhr-280	3	15.8571	c_brig	15.8571	c_rema	15.8571	None	None	None	None	15.8571	14.9161	13.0816	1.66667	3.33333
	332	c_eleg	61.6754	cyp-33D3	5	16.1429	c_brig	7.61224	c_bren	7.38776	c_rema	16.1429	c_japo	15.8571	12.6286	11.7109	10.9399	2.2	6.2
	333	c_eleg	61.666	C05B5.4	4	15.5714	c_brig	15.8571	c_rema	15.8571	c_japo	7.67347	None	None	13.7398	13.4502	11.2171	2.75	5.25
	334	c_eleg	61.6606	crh-1	5	7.32653	c_brig	7.08163	c_bren	15.8571	c_rema	15.8571	c_japo	7.32653	10.6898	11.3905	10.6728	3.4	8
	335	c_eleg	61.6346	fmi-1	4	15.8571	c_brig	15.8571	c_bren	15.8571	c_rema	15.8571	None	None	15.8571	13.8112	9.59268	1.5	6
	336	c_eleg	61.6248	K10D6.2	5	15.5714	c_brig	16.1429	c_bren	15.8571	c_rema	15.8571	c_japo	7.67347	14.2204	12.4748	10.1073	2.2	4.2
	337	c_eleg	61.6232	C07A12.2	5	7.36735	c_brig	15.8571	c_bren	7.02041	c_rema	15.8571	c_japo	16.4286	12.5061	13.3898	13.3633	1.4	2.2
	338	c_eleg	61.6209	nhr-187	4	7.61224	c_brig	16.1429	c_bren	15.5714	c_rema	16.1429	None	None	13.8674	13.6893	12.5466	2.5	3.5
	339	c_eleg	61.6084	srz-6	4	16.1429	c_brig	15.8571	c_bren	15.5714	c_rema	16.1429	None	None	15.9286	13.3682	12.3095	1.75	2
	340	c_eleg	61.594	Y119C1A.1	4	15.8571	c_brig	16.1429	c_bren	15.8571	c_rema	15.8571	None	None	15.9286	14.9337	10.3459	1.25	4
	341	c_eleg	61.573	crh-1	5	7.36735	c_brig	7.08163	c_bren	15.8571	c_rema	15.8571	c_japo	7.32653	10.6979	11.3905	10.6728	3.4	8
	342	c_eleg	61.5711	sri-30	5	7.36735	c_brig	15.8571	c_bren	15.8571	c_rema	15.8571	c_japo	7.10204	12.4081	10.4976	10.1837	3.6	6.8
	343	c_eleg	61.5641	daf-3	5	15.5714	c_brig	7.08163	c_bren	7.08163	c_rema	16.4286	c_japo	15.8571	12.4041	12.4789	11.1549	2.6	4.8
	344	c_eleg	61.5635	F09G2.2	5	15.5714	c_brig	15.8571	c_bren	15.5714	c_rema	16.1429	c_japo	7.10204	14.049	12.7	11.1662	2	3
	345	c_eleg	61.5575	sre-27	4	16.1429	c_brig	15.5714	c_bren	15.5714	c_rema	16.1429	None	None	15.8572	12.4978	9.83996	2.75	5.25
	346	c_eleg	61.5366	F35C8.5	4	15.5714	c_brig	15.5714	c_bren	16.1429	c_rema	15.8571	None	None	15.7857	11.8299	9.95089	3	5
	347	c_eleg	61.5315	sri-50	3	7.08163	c_rema	15.5714	c_japo	15.8571	None	None	None	None	12.8367	13.7646	12.2509	4	6.66667
	348	c_eleg	61.4843	din-1	5	15.8571	c_brig	15.8571	c_bren	16.1429	c_rema	15.8571	c_japo	7.08163	14.1592	10.6663	9.15985	2.8	6.4
	349	c_eleg	61.4637	tag-275	5	16.1429	c_brig	16.1429	c_bren	16.1429	c_rema	16.1429	c_japo	7.65306	14.4449	14.4449	10.7361	1	2.8
	350	c_eleg	61.4587	srz-82	3	7.61224	c_brig	15.5714	c_rema	15.8571	None	None	None	None	13.0136	12.4263	11.432	4.33333	8.33333
	351	c_eleg	61.4587	R13H4.5	5	15.5714	c_brig	15.5714	c_bren	15.5714	c_rema	15.5714	c_japo	7.02041	13.8612	9.7385	9.21214	4.2	5.6
	352	c_eleg	61.4456	srh-102	4	7.38776	c_brig	16.1429	c_bren	16.4286	c_rema	15.8571	None	None	13.9541	12.4337	11.9052	2.25	5.25
	353	c_eleg	61.4405	rol-6	5	15.8571	c_brig	15.8571	c_bren	15.8571	c_rema	15.8571	c_japo	7.36735	14.1592	10.9265	9.1619	2.8	6.2
	354	c_eleg	61.4389	sri-51	3	15.5714	c_rema	7.67347	c_japo	15.8571	None	None	None	None	13.034	13.7816	12.454	4	6.33333
	355	c_eleg	61.4353	ptp-3	5	7.38776	c_brig	7.65306	c_bren	7.32653	c_rema	15.8571	c_japo	15.8571	10.8163	11.0218	9.64992	4.4	8.2
	356	c_eleg	61.41	EGAP5.1	5	15.5714	c_brig	15.5714	c_bren	15.5714	c_rema	7.38776	c_japo	15.5714	13.9347	11.1673	11.4248	2.6	3.4
	357	c_eleg	61.3873	ptp-3	5	15.8571	c_brig	15.8571	c_bren	7.32653	c_rema	15.8571	c_japo	7.65306	12.5102	9.38096	8.81047	4.4	8.6
	358	c_eleg	61.3614	sru-4	4	7.38776	c_brig	16.1429	c_bren	16.1429	c_rema	16.1429	None	None	13.9541	15.0485	13.148	1.5	2.5
	359	c_eleg	61.346	F22F4.5	5	16.1429	c_brig	7.61224	c_bren	7.61224	c_rema	15.8571	c_japo	15.8571	12.6163	12.2245	12.334	2.2	3.2
	360	c_eleg	61.337	gap-3	4	7.36735	c_brig	16.1429	c_bren	16.1429	c_rema	16.4286	None	None	14.0204	13.9681	11.3833	1.75	5.5
	361	c_eleg	61.3353	sre-27	4	15.5714	c_brig	15.5714	c_bren	15.5714	c_rema	16.1429	None	None	15.7143	12.4978	9.83996	2.75	5.25
	362	c_eleg	61.3114	aldo-1	5	7.36735	c_brig	16.1429	c_bren	7.08163	c_rema	15.8571	c_japo	15.8571	12.4612	13.0578	12.9551	1.8	2.4
	362	c_eleg	61.3114	aldo-1	5	7.36735	c_brig	16.1429	c_bren	7.08163	c_rema	15.8571	c_japo	15.8571	12.4612	13.0578	12.9551	1.8	2.4
	363	c_eleg	61.2967	srw-94	2	15.8571	c_rema	16.1429	None	None	None	None	None	None	16	12.8258	12.7366	4	5
	364	c_eleg	61.2936	Y27F2A.10	4	7.93878	c_brig	15.8571	c_bren	15.5714	c_rema	15.5714	None	None	13.7347	12.9524	12.1556	2.75	4
	365	c_eleg	61.292	str-83	3	16.4286	c_brig	16.1429	c_bren	15.8571	None	None	None	None	16.1429	16.0953	11.8951	1.66667	3.33333
	366	c_eleg	61.2819	grk-1	3	15.8571	c_bren	15.8571	c_rema	15.8571	None	None	None	None	15.8571	14.3945	13.4036	1.33333	3
	367	c_eleg	61.2483	F25H9.3	4	16.1429	c_brig	16.1429	c_bren	15.5714	c_rema	15.8571	None	None	15.9286	11.0719	10.8157	3	4.25
	368	c_eleg	61.2263	gap-3	4	7.08163	c_brig	16.1429	c_bren	16.1429	c_rema	16.4286	None	None	13.949	13.9681	11.3833	1.75	5.5
	369	c_eleg	61.2123	gpi-1	2	16.1429	c_brig	16.1429	None	None	None	None	None	None	16.1429	9.95282	9.90163	5.5	9.5
	370	c_eleg	61.2105	gap-3	4	7.08163	c_brig	16.1429	c_bren	16.1429	c_rema	16.4286	None	None	13.949	13.9681	11.3833	1.75	5.5
	371	c_eleg	61.1834	F56C4.1	4	16.1429	c_brig	16.1429	c_bren	16.1429	c_rema	7.38776	None	None	13.9541	11.7883	11.6839	2.5	5.5
	372	c_eleg	61.1302	srw-94	2	15.8571	c_rema	15.8571	None	None	None	None	None	None	15.8571	12.8258	12.7366	4	5
	373	c_eleg	61.1289	F56C4.1	4	15.8571	c_brig	16.1429	c_bren	16.1429	c_rema	7.38776	None	None	13.8827	11.7883	11.6839	2.5	5.5
	374	c_eleg	61.1272	npax-1	4	15.8571	c_brig	15.5714	c_bren	15.5714	c_rema	15.5714	None	None	15.6428	11.8384	10.9155	2.25	4.75
	375	c_eleg	61.1051	srz-67	4	15.8571	c_brig	7.36735	c_bren	15.8571	c_rema	15.8571	None	None	13.7347	11.4107	10.1458	4.25	6
	376	c_eleg	61.1038	F09G2.8	4	15.5714	c_brig	15.8571	c_bren	15.5714	c_japo	15.5714	None	None	15.6428	14.1802	9.98264	1.75	4.75
	377	c_eleg	61.0865	cyb-1	5	16.1429	c_brig	15.8571	c_bren	15.8571	c_rema	15.5714	c_japo	7.59184	14.2041	11.718	10.801	2.4	3
	378	c_eleg	61.0824	srz-63	4	7.36735	c_brig	15.8571	c_bren	15.8571	c_rema	15.5714	None	None	13.6632	13.4536	10.5811	2.75	5.75
	379	c_eleg	61.0713	srh-8	5	7.38776	c_brig	7.04082	c_bren	15.8571	c_rema	7.65306	c_japo	7.65306	9.1184	9.39235	11.1048	4.8	9
	380	c_eleg	61.0155	gap-3	4	7.10204	c_brig	16.1429	c_bren	16.1429	c_rema	16.4286	None	None	13.9541	13.9681	11.3833	1.75	5.5
	381	c_eleg	60.9844	T20F10.2	4	15.8571	c_brig	7.08163	c_rema	15.5714	c_japo	15.8571	None	None	13.5918	14.1939	12.0877	2.25	3.5
	382	c_eleg	60.9826	C05E11.6	3	15.8571	c_bren	15.5714	c_rema	15.5714	None	None	None	None	15.6666	15.6666	12.5543	1	4
	383	c_eleg	60.9815	bath-39	3	16.1429	c_brig	16.1429	c_rema	16.1429	None	None	None	None	16.1429	14.6361	12.1616	2	3
	384	c_eleg	60.9802	sri-29	5	15.8571	c_brig	15.8571	c_bren	15.8571	c_rema	7.10204	c_japo	7.38776	12.4122	10.5486	10.2694	3.4	6.4
	385	c_eleg	60.9648	sri-29	5	7.02041	c_brig	15.8571	c_bren	15.8571	c_rema	15.8571	c_japo	7.10204	12.3388	10.5486	10.2694	3.4	6.4
	386	c_eleg	60.9632	cpna-2	4	16.4286	c_brig	7.65306	c_bren	16.4286	c_rema	16.1429	None	None	14.1633	12.5228	10.9023	2.5	5.5
	387	c_eleg	60.9597	srh-8	5	7.02041	c_brig	7.04082	c_bren	15.8571	c_rema	7.65306	c_japo	7.65306	9.0449	9.39235	11.1048	4.8	9
	388	c_eleg	60.9534	ssp-9	5	15.5714	c_brig	16.1429	c_bren	15.8571	c_rema	7.65306	c_japo	15.5714	14.1592	9.54115	9.67074	3.4	5.2
	389	c_eleg	60.942	sro-1	5	15.8571	c_brig	15.8571	c_bren	16.1429	c_rema	7.10204	c_japo	15.5714	14.1061	10.0629	9.00836	3.4	6.4
	390	c_eleg	60.9281	ngp-1	5	7.08163	c_brig	15.5714	c_bren	15.5714	c_rema	15.5714	c_japo	16.1429	13.9877	10.9014	11.0459	2.4	3.6
	391	c_eleg	60.9119	K01A12.3	4	7.93878	c_brig	15.8571	c_bren	15.5714	c_rema	16.1429	None	None	13.8775	11.5455	11.1241	3.5	5
	392	c_eleg	60.9082	srw-113	4	7.61224	c_brig	15.5714	c_bren	16.1429	c_rema	7.65306	None	None	11.7449	12.3037	12.4714	4	4.75
	393	c_eleg	60.9015	C05E7.1	5	7.67347	c_brig	15.5714	c_bren	15.8571	c_rema	15.8571	c_japo	7.38776	12.4694	10.6623	10.1373	3.8	5.4
	394	c_eleg	60.9005	C13G3.1	5	7.08163	c_brig	16.1429	c_bren	16.1429	c_rema	15.8571	c_japo	15.5714	14.1592	11.6497	10.4316	2.6	3.6
	395	c_eleg	60.8677	C39D10.3	3	15.5714	c_brig	15.8571	c_rema	15.8571	None	None	None	None	15.7619	15.7619	11.5529	1	5
	396	c_eleg	60.8635	F07C6.4	3	7.89796	c_brig	16.1429	c_japo	15.8571	None	None	None	None	13.2993	9.97053	9.79127	5.33333	10.3333
	397	c_eleg	60.8528	srw-94	2	15.5714	c_rema	16.1429	None	None	None	None	None	None	15.8572	12.8258	12.7366	4	5
	398	c_eleg	60.8251	gpi-1	2	15.8571	c_brig	16.1429	None	None	None	None	None	None	16	9.95282	9.90163	5.5	9.5
	399	c_eleg	60.8251	C04E6.13	5	7.08163	c_brig	15.8571	c_bren	15.8571	c_rema	15.8571	c_japo	15.8571	14.102	10.6575	9.44509	3	5.4
	400	c_eleg	60.8235	F56C4.2	4	15.5714	c_brig	7.67347	c_bren	15.5714	c_rema	16.1429	None	None	13.7398	11.7493	11.7407	3	5
	401	c_eleg	60.7981	C05E7.1	5	7.36735	c_brig	15.5714	c_bren	15.8571	c_rema	15.8571	c_japo	7.36735	12.4041	10.6623	10.1373	3.8	5.4
	402	c_eleg	60.7791	sre-21	5	15.5714	c_brig	15.5714	c_bren	15.5714	c_rema	7.04082	c_japo	15.5714	13.8653	12.1186	10.255	2.4	4.2
	403	c_eleg	60.7563	gpa-11	2	16.1429	c_rema	15.5714	None	None	None	None	None	None	15.8572	14.3878	12.5928	3	5
	404	c_eleg	60.7543	cpg-8	4	16.1429	c_brig	15.8571	c_bren	16.1429	c_rema	15.8571	None	None	16	13.7398	10.4916	1.5	3.75
	405	c_eleg	60.7417	sri-38	3	16.1429	c_brig	15.5714	c_bren	15.8571	None	None	None	None	15.8571	14.3707	11.8141	2	4
	406	c_eleg	60.7169	ztf-25	5	16.4286	c_brig	7.32653	c_bren	16.1429	c_rema	15.8571	c_japo	7.38776	12.6286	13.0357	11.6585	1.6	3.8
	407	c_eleg	60.7057	srh-7	5	7.38776	c_brig	7.04082	c_bren	7.36735	c_rema	7.65306	c_japo	15.5714	9.0041	9.80194	10.9288	4.6	9
	408	c_eleg	60.7022	his-66	4	15.5714	c_brig	16.1429	c_bren	15.5714	c_rema	15.8571	None	None	15.7857	11.2721	11.2286	2.25	4
	409	c_eleg	60.6864	C33C12.10	4	16.1429	c_brig	15.8571	c_bren	7.67347	c_rema	15.5714	None	None	13.8112	14.1029	12.1756	2	3.5
	410	c_eleg	60.686	K01A12.3	4	7.30612	c_brig	15.8571	c_bren	15.5714	c_rema	16.1429	None	None	13.7194	11.5455	11.1241	3.5	5
	411	c_eleg	60.6837	acl-7	4	7.32653	c_brig	16.1429	c_bren	16.1429	c_rema	16.1429	None	None	13.9388	13.5987	12.2782	2	3.5
	412	c_eleg	60.6794	srw-111	2	15.8571	c_rema	15.8571	None	None	None	None	None	None	15.8571	15.8571	14.1006	1	4
	413	c_eleg	60.6621	aph-2	5	16.1429	c_brig	16.1429	c_bren	16.1429	c_rema	15.8571	c_japo	7.38776	14.3347	11.7184	11.7184	1.8	2
	414	c_eleg	60.6567	sri-19	4	15.5714	c_brig	7.65306	c_bren	15.5714	c_rema	16.4286	None	None	13.8061	13.8061	12.0277	1	5
	415	c_eleg	60.6397	srz-63	4	15.8571	c_brig	16.1429	c_bren	7.08163	c_rema	15.8571	None	None	13.7347	10.6687	10.1783	4	6.5
	416	c_eleg	60.6372	hif-1	5	7.10204	c_brig	16.1429	c_bren	16.1429	c_rema	7.08163	c_japo	16.1429	12.5225	12.285	10.8048	2.8	4.2
	417	c_eleg	60.6324	ptb-1	2	16.1429	c_brig	15.5714	None	None	None	None	None	None	15.8572	12.8857	11.2376	3.5	7.5
	418	c_eleg	60.6228	srw-136	4	16.4286	c_brig	15.5714	c_bren	7.65306	c_rema	16.1429	None	None	13.949	12.5102	11.9311	2.75	4
	419	c_eleg	60.6209	fic-1	4	15.8571	c_brig	15.8571	c_bren	15.8571	c_rema	7.10204	None	None	13.6683	11.2792	10.9249	3	6.25
	420	c_eleg	60.6135	sri-31	5	15.8571	c_brig	15.8571	c_bren	15.8571	c_rema	7.38776	c_japo	7.10204	12.4122	11.0956	10.2534	3.2	5.8
	421	c_eleg	60.6065	srz-3	3	15.5714	c_brig	15.5714	c_rema	15.5714	None	None	None	None	15.5714	15.5714	13.0176	1	3
	422	c_eleg	60.6011	M04G7.3	4	7.08163	c_brig	7.10204	c_bren	16.1429	c_rema	15.8571	None	None	11.5459	13.3916	11.7764	2.75	7
	423	c_eleg	60.5945	srh-7	5	7.02041	c_brig	7.04082	c_bren	7.36735	c_rema	7.65306	c_japo	15.5714	8.9306	9.80194	10.9288	4.6	9
	424	c_eleg	60.5874	F07C6.4	3	7.36735	c_brig	16.1429	c_japo	15.8571	None	None	None	None	13.1225	9.97053	9.79127	5.33333	10.3333
	425	c_eleg	60.5831	gap-2	3	15.8571	c_bren	7.89796	c_rema	16.1429	None	None	None	None	13.2993	9.3321	9.87382	6	9.66667
	426	c_eleg	60.5798	F07C6.4	3	7.32653	c_brig	16.1429	c_japo	15.8571	None	None	None	None	13.1088	9.97053	9.79127	5.33333	10.3333
	427	c_eleg	60.5764	R05F9.7	5	15.5714	c_brig	7.38776	c_bren	7.36735	c_rema	15.5714	c_japo	16.4286	12.4653	13.3714	12.1789	1.8	2.6
	428	c_eleg	60.5745	srz-24	4	15.5714	c_brig	15.8571	c_bren	7.08163	c_rema	15.5714	None	None	13.5204	14.6173	11.7046	1.5	4.5
	429	c_eleg	60.5707	lit-1	5	7.36735	c_brig	16.1429	c_bren	7.61224	c_rema	16.1429	c_japo	7.08163	10.8694	12.2898	10.6708	2.4	7.6
	430	c_eleg	60.5707	lit-1	5	7.36735	c_brig	16.1429	c_bren	7.61224	c_rema	16.1429	c_japo	7.08163	10.8694	12.2898	10.6708	2.4	7.6
	431	c_eleg	60.5636	C30A5.10	4	15.5714	c_brig	15.8571	c_bren	7.02041	c_rema	15.5714	None	None	13.5051	14.2704	11.1073	1.5	5.75
	432	c_eleg	60.5563	sri-48	3	7.36735	c_rema	15.8571	c_japo	15.8571	None	None	None	None	13.0272	13.3105	12.454	3.33333	6.33333
	433	c_eleg	60.5459	sri-48	3	7.38776	c_rema	15.8571	c_japo	15.8571	None	None	None	None	13.034	13.3105	12.454	3.33333	6.33333
	434	c_eleg	60.5404	srxa-15	3	15.8571	c_brig	15.8571	c_rema	7.93878	None	None	None	None	13.2177	12.1229	11.716	4.33333	6.66667
	435	c_eleg	60.5322	cpna-5	4	16.4286	c_brig	15.5714	c_bren	7.08163	c_rema	15.5714	None	None	13.6633	14.1184	11.0887	2	5
	436	c_eleg	60.5215	sri-53	3	7.36735	c_rema	15.5714	c_japo	15.8571	None	None	None	None	12.932	13.3105	12.454	3.33333	6.33333
	437	c_eleg	60.5055	T04B2.8	3	15.5714	c_brig	15.5714	c_rema	15.5714	None	None	None	None	15.5714	14.2993	13.5901	1.66667	2.33333
	438	c_eleg	60.4969	hlh-11	5	7.08163	c_brig	16.4286	c_bren	7.89796	c_rema	16.4286	c_japo	16.1429	12.7959	13.2252	10.5139	2.2	4
	439	c_eleg	60.4924	prmt-3	4	16.4286	c_brig	16.4286	c_bren	7.89796	c_rema	16.1429	None	None	14.2245	12.5357	10.5749	2.5	5.5
	440	c_eleg	60.4859	C05C10.3	5	15.8571	c_brig	15.8571	c_bren	15.8571	c_rema	15.8571	c_japo	7.36735	14.1592	12.1435	11.6549	1.6	2.2
	441	c_eleg	60.4715	col-116	2	15.8571	c_bren	15.5714	None	None	None	None	None	None	15.7142	14.6836	14.0367	2.5	3
	442	c_eleg	60.4646	sri-53	3	7.38776	c_rema	15.5714	c_japo	15.8571	None	None	None	None	12.9388	13.3105	12.454	3.33333	6.33333
	443	c_eleg	60.4634	srw-134	4	7.10204	c_brig	16.1429	c_bren	15.5714	c_rema	16.1429	None	None	13.7398	11.9116	11.7615	3.25	3.75
	444	c_eleg	60.462	acl-7	4	7.65306	c_brig	16.1429	c_bren	16.1429	c_rema	16.1429	None	None	14.0204	13.6395	11.8037	2	4
	445	c_eleg	60.4488	ivd-1	5	15.8571	c_brig	16.1429	c_bren	16.1429	c_rema	16.1429	c_japo	7.65306	14.3878	12.6572	10.455	1.4	3.2
	446	c_eleg	60.4427	gpa-11	2	15.5714	c_rema	15.5714	None	None	None	None	None	None	15.5714	14.3878	12.5928	3	5
	447	c_eleg	60.4395	K01A12.3	4	7.10204	c_brig	15.8571	c_bren	15.5714	c_rema	16.1429	None	None	13.6684	11.5455	11.1241	3.5	5
	448	c_eleg	60.4388	fbxa-111	4	7.02041	c_brig	15.8571	c_bren	15.5714	c_rema	16.1429	None	None	13.648	13.1798	13.0186	2	2.75
	449	c_eleg	60.4313	ZK666.2	2	15.5714	c_japo	16.1429	None	None	None	None	None	None	15.8572	15.8572	15.8572	1	1
	450	c_eleg	60.43	drsh-1	5	16.4286	c_brig	7.65306	c_bren	15.5714	c_rema	7.89796	c_japo	15.8571	12.6816	13.4585	10.8104	1.8	4.4
	451	c_eleg	60.4231	F39H12.1	4	7.65306	c_brig	15.8571	c_bren	15.8571	c_rema	16.4286	None	None	13.949	11.341	9.8576	4.25	5.5
	452	c_eleg	60.417	F49E12.8	5	7.36735	c_brig	7.08163	c_bren	15.8571	c_rema	7.38776	c_japo	16.1429	10.7673	11.8874	11.749	3.4	4.6
	453	c_eleg	60.4073	lir-2	5	7.10204	c_brig	15.5714	c_bren	15.5714	c_rema	15.5714	c_japo	7.32653	12.2286	12.7939	11.9918	2	3.2
	454	c_eleg	60.4032	jud-4	4	16.1429	c_brig	16.1429	c_bren	16.1429	c_rema	16.1429	None	None	16.1429	12.8495	10.5521	1.75	3.25
	455	c_eleg	60.3992	Y37E3.1	5	7.38776	c_brig	16.1429	c_bren	16.1429	c_rema	16.1429	c_japo	7.08163	12.5796	12.5361	11.7384	2	3.4
	456	c_eleg	60.392	daf-16	5	16.1429	c_brig	15.8571	c_bren	7.67347	c_rema	7.08163	c_japo	15.5714	12.4653	9.35135	9.32052	4.2	7.2
	457	c_eleg	60.3738	srw-130	4	15.8571	c_brig	15.5714	c_bren	7.02041	c_rema	16.4286	None	None	13.7194	13.0289	11.3826	3	3.75
	458	c_eleg	60.369	srh-3	5	7.38776	c_brig	7.08163	c_bren	15.8571	c_rema	7.08163	c_japo	15.5714	10.5959	10.3298	10.3633	4.4	7.8
	459	c_eleg	60.3671	srh-113	4	15.8571	c_brig	7.36735	c_bren	16.4286	c_rema	15.8571	None	None	13.8775	12.0536	12.8874	2	3.5
	460	c_eleg	60.3643	R03G5.6	3	16.1429	c_brig	16.1429	c_rema	15.8571	None	None	None	None	16.0476	16.0476	10.5007	1.66667	4.33333
	461	c_eleg	60.3588	C33C12.10	4	15.5714	c_brig	15.8571	c_bren	7.67347	c_rema	15.5714	None	None	13.6683	14.1029	12.1756	2	3.5
	462	c_eleg	60.3553	srh-116	3	15.5714	c_brig	15.5714	c_bren	15.5714	None	None	None	None	15.5714	14.1973	11.7114	1.33333	5.66667
	463	c_eleg	60.3519	Y37E3.1	5	7.36735	c_brig	16.1429	c_bren	16.1429	c_rema	16.1429	c_japo	7.08163	12.5755	12.5361	11.7384	2	3.4
	464	c_eleg	60.3049	rars-2	2	16.4286	c_rema	15.8571	None	None	None	None	None	None	16.1428	16	14.4796	1.5	2
	465	c_eleg	60.302	lir-2	5	7.02041	c_brig	15.5714	c_bren	15.8571	c_rema	15.5714	c_japo	7.10204	12.2245	12.7939	11.9918	2	3.2
	466	c_eleg	60.2944	K01A12.3	4	15.5714	c_brig	15.5714	c_bren	15.5714	c_rema	7.36735	None	None	13.5204	11.5455	11.1241	3.5	5
	467	c_eleg	60.2785	C28H8.11	4	15.5714	c_brig	15.5714	c_bren	7.65306	c_rema	15.5714	None	None	13.5918	10.7177	12.1661	3	4.75
	468	c_eleg	60.2721	srz-79	4	7.04082	c_brig	15.8571	c_bren	16.1429	c_rema	15.8571	None	None	13.7245	12.466	10.1654	3.25	5.75
	469	c_eleg	60.2675	K02E2.1	5	7.08163	c_brig	15.8571	c_bren	16.1429	c_rema	15.8571	c_japo	7.67347	12.5224	10.2991	10.3849	3.6	5
	470	c_eleg	60.2673	F38A6.5	4	15.8571	c_brig	15.5714	c_rema	7.08163	c_japo	16.1429	None	None	13.6633	12.2462	11.2517	2.75	5.25
	471	c_eleg	60.2598	ttx-7	3	16.1429	c_brig	16.1429	c_bren	16.1429	None	None	None	None	16.1429	14.6361	13.1735	1.33333	1.66667
	472	c_eleg	60.2534	F13G3.6	3	16.1429	c_brig	16.1429	c_bren	16.1429	None	None	None	None	16.1429	14.6361	13.1735	1.33333	1.66667
	473	c_eleg	60.248	W02F12.5	5	16.1429	c_brig	15.8571	c_bren	15.8571	c_rema	7.38776	c_japo	7.36735	12.5224	12.4864	11.6558	2.2	3.4
	474	c_eleg	60.2317	mdl-1	5	7.32653	c_brig	15.8571	c_bren	15.5714	c_rema	15.5714	c_japo	7.61224	12.3877	9.8589	8.52364	4.2	7.6
	475	c_eleg	60.2033	srxa-15	3	7.38776	c_brig	15.5714	c_rema	15.8571	None	None	None	None	12.9388	12.1229	11.716	4.33333	6.66667
	476	c_eleg	60.2027	sri-53	3	15.8571	c_rema	7.67347	c_japo	15.8571	None	None	None	None	13.1292	13.3105	12.454	3.33333	6.33333
	477	c_eleg	60.1864	C04C3.7	4	16.4286	c_brig	7.67347	c_bren	16.1429	c_rema	16.1429	None	None	14.097	12.5595	13.1786	1.5	2.75
	478	c_eleg	60.1852	W10C8.4	4	15.8571	c_brig	15.8571	c_bren	7.10204	c_rema	16.1429	None	None	13.7398	11.8482	11.0715	2.5	5.75
	479	c_eleg	60.179	C15C7.4	5	15.8571	c_brig	15.8571	c_bren	7.36735	c_rema	15.8571	c_japo	15.8571	14.1592	11.3286	9.711	2.2	4.8
	480	c_eleg	60.1726	srg-60	3	16.1429	c_bren	16.1429	c_japo	15.8571	None	None	None	None	16.0476	12.326	11.7032	3	4
	481	c_eleg	60.1721	mdl-1	5	7.10204	c_brig	15.8571	c_bren	15.5714	c_rema	15.5714	c_japo	7.61224	12.3428	9.8589	8.52364	4.2	7.6
	482	c_eleg	60.1701	ZK1290.5	5	7.02041	c_brig	7.67347	c_bren	15.8571	c_rema	16.1429	c_japo	15.8571	12.5102	12.8129	11.1658	2	4.2
	483	c_eleg	60.1696	srg-30	4	16.1429	c_brig	7.38776	c_rema	15.8571	c_japo	15.8571	None	None	13.8112	11.6747	11.8867	2.5	4.75
	484	c_eleg	60.1623	F32B4.5	2	16.4286	c_bren	15.8571	None	None	None	None	None	None	16.1428	14.0893	14.0893	2.5	2.5
	485	c_eleg	60.1558	T19D12.6	4	15.8571	c_bren	15.8571	c_rema	15.8571	c_japo	15.5714	None	None	15.7857	14.3962	10.4732	1.5	3
	486	c_eleg	60.1544	F33H1.6	4	7.65306	c_brig	15.5714	c_bren	15.5714	c_rema	16.1429	None	None	13.7347	13.1696	12.3214	2	3.5
	487	c_eleg	60.1487	W04A4.6	5	7.38776	c_brig	7.36735	c_bren	15.5714	c_rema	7.36735	c_japo	16.4286	10.8245	12.2823	12.9314	2.2	3.8
	488	c_eleg	60.1413	srh-122	4	15.8571	c_brig	7.65306	c_bren	7.38776	c_rema	15.8571	None	None	11.6888	13.1832	13.153	2.75	4
	489	c_eleg	60.1381	rars-2	2	15.8571	c_rema	15.8571	None	None	None	None	None	None	15.8571	16	14.4796	1.5	2
	490	c_eleg	60.1263	sri-46	3	16.1429	c_rema	7.67347	c_japo	15.8571	None	None	None	None	13.2245	14.819	12.311	2.66667	6
	491	c_eleg	60.1238	F28C6.5	4	7.65306	c_brig	16.1429	c_bren	16.1429	c_rema	16.1429	None	None	14.0204	14.0204	12.8227	1	2.75
	492	c_eleg	60.1131	R11F4.2	4	15.8571	c_brig	7.08163	c_bren	15.8571	c_rema	16.1429	None	None	13.7347	13.7704	12.7134	1.25	3.25
	493	c_eleg	60.1051	Y57G7A.10	5	16.1429	c_brig	16.1429	c_bren	15.5714	c_rema	15.8571	c_japo	7.36735	14.2163	11.1229	9.65289	2.2	4.6
	494	c_eleg	60.1024	sri-28	5	15.8571	c_brig	7.08163	c_bren	15.8571	c_rema	15.8571	c_japo	7.10204	12.351	10.6568	10.1953	3.2	6
	495	c_eleg	60.0998	F37D6.2	2	16.4286	c_japo	16.1429	None	None	None	None	None	None	16.2858	16.2143	9.99389	2	7.5
	496	c_eleg	60.0965	C05E7.3	5	7.67347	c_brig	15.5714	c_bren	15.8571	c_rema	15.8571	c_japo	7.36735	12.4653	13.2265	10.037	1.8	5.4
	497	c_eleg	60.0956	srz-38	4	15.8571	c_brig	7.38776	c_bren	15.8571	c_rema	16.1429	None	None	13.8112	10.8316	9.91055	3.75	6.5
	498	c_eleg	60.091	F56D12.6	5	16.1429	c_brig	16.1429	c_bren	7.65306	c_rema	15.8571	c_japo	7.36735	12.6327	10.1475	10.0068	2.6	7.8
	499	c_eleg	60.0892	R02F2.4	4	16.1429	c_brig	15.8571	c_bren	15.8571	c_rema	7.38776	None	None	13.8112	13.4902	11.8808	2.25	3.5
	500	c_eleg	60.0831	Y102A11A.7	5	15.8571	c_brig	15.8571	c_bren	7.65306	c_rema	15.8571	c_japo	7.65306	12.5755	11.7622	11.0402	2.6	3.8
	501	c_eleg	60.0754	srz-82	3	7.36735	c_brig	16.1429	c_rema	15.8571	None	None	None	None	13.1225	10.3498	11.0221	5	8
	502	c_eleg	60.072	C05C10.2	5	16.1429	c_brig	16.1429	c_bren	15.8571	c_rema	15.8571	c_japo	7.93878	14.3878	13.5388	9.9449	1.2	3.4
	503	c_eleg	60.0586	his-64	5	15.5714	c_brig	16.1429	c_bren	7.38776	c_rema	7.02041	c_japo	15.8571	12.3959	12.1578	12.3561	2	2.6
	504	c_eleg	60.0581	his-60	4	7.36735	c_brig	15.8571	c_bren	15.8571	c_rema	16.1429	None	None	13.8061	13.7627	13.7627	1.25	1.5
	505	c_eleg	60.0423	osm-9	4	16.1429	c_brig	15.8571	c_bren	15.8571	c_rema	15.5714	None	None	15.8571	12.0281	10.0991	2.25	4.75
	506	c_eleg	60.0329	srh-116	4	7.32653	c_brig	16.1429	c_bren	16.4286	c_rema	15.8571	None	None	13.9388	11.7551	11.4753	2	5.5
	507	c_eleg	60.0321	F33H1.6	4	7.36735	c_brig	15.5714	c_bren	15.5714	c_rema	16.1429	None	None	13.6633	13.1696	12.3214	2	3.5
	508	c_eleg	60.0273	C05E7.3	5	7.36735	c_brig	15.5714	c_bren	15.8571	c_rema	15.8571	c_japo	7.36735	12.4041	13.2265	10.037	1.8	5.4
	509	c_eleg	60.0164	srz-43	4	7.38776	c_brig	15.8571	c_bren	15.8571	c_rema	15.5714	None	None	13.6683	12.8932	10.1402	3	5.5
	510	c_eleg	59.9953	R06B10.1	5	15.8571	c_brig	15.8571	c_bren	7.65306	c_rema	16.1429	c_japo	7.61224	12.6245	11.8184	11.8711	1.8	3.4
	511	c_eleg	59.9937	F35D11.5	5	15.8571	c_brig	15.8571	c_bren	15.5714	c_rema	15.5714	c_japo	7.10204	13.9918	12.6598	10.5986	1.8	2.6
	512	c_eleg	59.9845	F41H8.1	4	15.8571	c_brig	15.8571	c_bren	7.36735	c_rema	7.38776	None	None	11.6173	12.9847	12.2398	3.5	4.5
	513	c_eleg	59.9688	sri-38	3	16.1429	c_brig	15.5714	c_bren	15.8571	None	None	None	None	15.8571	14.3707	11.8141	2	4
	514	c_eleg	59.9665	Y116A8B.5	5	15.5714	c_brig	15.8571	c_bren	15.5714	c_rema	7.10204	c_japo	15.5714	13.9347	12.349	10.6646	1.6	3.2
	515	c_eleg	59.9608	fkh-2	5	16.1429	c_brig	15.8571	c_bren	16.1429	c_rema	7.65306	c_japo	16.1429	14.3878	12.6041	10.4248	1.4	3
	516	c_eleg	59.9411	sri-11	5	15.8571	c_brig	7.10204	c_bren	15.8571	c_rema	15.8571	c_japo	15.8571	14.1061	11.3718	9.57195	2.6	5
	517	c_eleg	59.9234	srh-228	2	16.1429	c_rema	15.8571	None	None	None	None	None	None	16	13.0544	10.2052	4	7.5
	518	c_eleg	59.9198	phat-3	5	7.08163	c_brig	15.8571	c_bren	15.8571	c_rema	15.8571	c_japo	7.32653	12.3959	9.88094	10.2844	3.6	5.4
	519	c_eleg	59.9198	F39H12.1	4	7.36735	c_brig	15.8571	c_bren	15.5714	c_rema	15.8571	None	None	13.6632	11.341	9.8576	4.25	5.5
	520	c_eleg	59.9148	sri-30	5	15.8571	c_brig	15.8571	c_bren	15.8571	c_rema	7.65306	c_japo	7.38776	12.5224	10.2078	9.58493	3.4	6.6
	521	c_eleg	59.9139	str-178	4	16.1429	c_brig	15.8571	c_bren	15.5714	c_rema	7.10204	None	None	13.6684	11.5952	10.8712	3.25	5
	522	c_eleg	59.8952	C43E11.9	5	16.1429	c_brig	15.5714	c_bren	7.38776	c_rema	15.5714	c_japo	15.8571	14.1061	10.1531	11.1656	2.2	3.2
	523	c_eleg	59.8897	F21D12.3	4	7.02041	c_bren	15.8571	c_rema	15.8571	c_japo	15.8571	None	None	13.6479	11.8274	12.9677	2.5	2.75
	524	c_eleg	59.8827	Y119D3B.11	3	15.8571	c_brig	16.1429	c_bren	16.1429	None	None	None	None	16.0476	16.0476	11.2544	1	4
	525	c_eleg	59.8816	str-93	3	15.5714	c_brig	15.5714	c_bren	15.8571	None	None	None	None	15.6666	15.619	12.2228	1.33333	2.66667
	526	c_eleg	59.8814	his-60	4	7.02041	c_brig	15.8571	c_bren	15.8571	c_rema	16.1429	None	None	13.7194	13.7627	13.7627	1.25	1.5
	527	c_eleg	59.8752	W04A4.6	5	15.5714	c_brig	16.4286	c_bren	15.5714	c_rema	7.38776	c_japo	7.32653	12.4571	10.4619	12.0212	2.2	4
	528	c_eleg	59.8713	F37D6.2	2	16.1429	c_japo	16.1429	None	None	None	None	None	None	16.1429	16.2143	9.99389	2	7.5
	529	c_eleg	59.868	T10H9.8	4	15.8571	c_brig	15.5714	c_rema	15.5714	c_japo	7.38776	None	None	13.5969	13.6505	12.9439	1.75	2.5
	530	c_eleg	59.8657	srh-228	2	15.8571	c_rema	15.8571	None	None	None	None	None	None	15.8571	13.0544	10.2052	4	7.5
	531	c_eleg	59.8634	F41H8.1	4	7.02041	c_brig	15.8571	c_bren	15.8571	c_rema	7.38776	None	None	11.5306	12.9847	12.2398	3.5	4.5
	532	c_eleg	59.8617	F49C5.9	4	15.8571	c_brig	7.10204	c_bren	15.8571	c_rema	7.04082	None	None	11.4643	13.0349	12.3257	3.5	4.5
	533	c_eleg	59.8601	cct-5	5	16.1429	c_brig	15.8571	c_bren	15.8571	c_rema	7.65306	c_japo	7.59184	12.6204	10.6906	9.96357	3	5.6
	534	c_eleg	59.8452	hip-1	5	7.61224	c_brig	7.36735	c_bren	16.1429	c_rema	16.1429	c_japo	15.5714	12.5674	11.6184	10.8446	2.8	3.8
	535	c_eleg	59.8449	Y27F2A.11	3	15.8571	c_bren	15.5714	c_rema	15.5714	None	None	None	None	15.6666	10.2456	9.92093	5	6
	536	c_eleg	59.8385	W03F11.4	3	15.8571	c_bren	7.36735	c_rema	15.8571	None	None	None	None	13.0272	13.5147	11.4193	2.66667	8
	537	c_eleg	59.8316	sams-5	3	16.1429	c_brig	16.1429	c_japo	16.1429	None	None	None	None	16.1429	14.6361	12.5153	1.33333	2.33333
	538	c_eleg	59.8219	F39H12.1	4	7.10204	c_brig	15.8571	c_bren	15.5714	c_rema	15.8571	None	None	13.5969	11.341	9.8576	4.25	5.5
	539	c_eleg	59.8165	qdpr-1	4	7.67347	c_brig	15.5714	c_bren	16.1429	c_rema	16.1429	None	None	13.8827	13.2245	12.0511	2	3.25
	540	c_eleg	59.7889	srz-38	4	16.1429	c_brig	7.36735	c_bren	15.8571	c_rema	7.10204	None	None	11.6173	10.6246	9.89398	5	8
	541	c_eleg	59.7886	rpt-1	4	15.8571	c_brig	16.1429	c_bren	7.65306	c_rema	16.1429	None	None	13.949	12.8316	12.466	2.25	2.5
	542	c_eleg	59.7834	F33H1.6	4	7.38776	c_brig	15.5714	c_bren	15.5714	c_rema	16.1429	None	None	13.6684	13.1696	12.3214	2	3.5
	543	c_eleg	59.7742	myo-3	3	16.1429	c_bren	16.1429	c_rema	16.1429	None	None	None	None	16.1429	16.1429	10.8175	1	4.33333
	544	c_eleg	59.7647	srh-115	4	7.32653	c_brig	15.5714	c_bren	15.5714	c_rema	7.38776	None	None	11.4643	12.2714	12.2309	3.5	5.25
	545	c_eleg	59.7423	crn-6	3	16.1429	c_bren	16.1429	c_rema	15.8571	None	None	None	None	16.0476	13.093	10.111	2.33333	6
	546	c_eleg	59.7373	gfi-2	5	15.8571	c_brig	16.1429	c_bren	15.5714	c_rema	7.08163	c_japo	7.10204	12.351	12.0928	9.96521	2.6	5.2
	547	c_eleg	59.7152	F15D3.9	2	15.8571	c_rema	15.5714	None	None	None	None	None	None	15.7142	15.8571	14.4354	1.5	2
	548	c_eleg	59.7146	srz-74	4	16.1429	c_brig	7.38776	c_bren	15.5714	c_rema	15.8571	None	None	13.7398	10.2542	10.1206	3.25	7.25
	549	c_eleg	59.7135	C14B1.7	5	7.65306	c_brig	16.1429	c_bren	15.5714	c_rema	7.10204	c_japo	16.1429	12.5225	11.6881	9.35958	2.8	6
	550	c_eleg	59.7053	lin-25	5	15.5714	c_brig	16.1429	c_bren	16.1429	c_rema	15.5714	c_japo	7.36735	14.1592	11.6116	10.0258	2	3.6
	551	c_eleg	59.7016	srz-38	4	7.36735	c_brig	7.36735	c_bren	15.8571	c_rema	15.5714	None	None	11.5408	10.6246	9.89398	5	8
	552	c_eleg	59.6949	alh-6	5	16.1429	c_brig	16.1429	c_bren	15.5714	c_rema	15.8571	c_japo	7.36735	14.2163	9.86174	9.23752	3.2	4.8
	553	c_eleg	59.6938	acl-5	5	15.8571	c_brig	15.8571	c_bren	7.36735	c_rema	15.8571	c_japo	7.36735	12.4612	11.3435	11.0746	2.4	4.2
	554	c_eleg	59.6831	sre-39	4	7.10204	c_brig	15.8571	c_bren	15.5714	c_rema	15.5714	None	None	13.5255	12.8843	11.4064	2.5	4.25
	555	c_eleg	59.6791	sre-39	4	7.04082	c_brig	15.8571	c_bren	15.8571	c_rema	15.5714	None	None	13.5816	12.8843	11.4064	2.5	4.25
	556	c_eleg	59.6684	srv-12	5	15.5714	c_brig	15.5714	c_bren	15.5714	c_rema	15.5714	c_japo	7.61224	13.9796	12.3408	12.1258	1.4	1.8
	557	c_eleg	59.6642	C46F11.5	5	16.1429	c_brig	15.8571	c_bren	16.1429	c_rema	7.65306	c_japo	7.65306	12.6898	13.5102	12.1908	1.4	2
	558	c_eleg	59.6454	K06B4.15	4	7.89796	c_brig	15.8571	c_bren	16.1429	c_rema	16.1429	None	None	14.0102	13.9822	12.0795	1.75	2.75
	559	c_eleg	59.6386	lgg-2	4	15.8571	c_brig	15.8571	c_bren	15.8571	c_rema	7.10204	None	None	13.6683	12.122	10.4489	3	5.25
	560	c_eleg	59.6355	srz-11	4	16.1429	c_brig	7.04082	c_bren	7.10204	c_rema	15.5714	None	None	11.4643	13.4949	13.4684	2.75	3.5
	561	c_eleg	59.6346	npr-20	5	7.10204	c_brig	16.1429	c_bren	15.5714	c_rema	16.4286	c_japo	7.32653	12.5143	12.2876	10.6815	2.8	3.6
	562	c_eleg	59.6256	F26A10.1	5	7.32653	c_brig	7.10204	c_bren	15.8571	c_rema	16.1429	c_japo	15.8571	12.4571	11.939	9.96417	2.6	5.2
	563	c_eleg	59.6171	hlh-11	5	7.08163	c_brig	16.4286	c_bren	7.10204	c_rema	15.5714	c_japo	16.1429	12.4653	13.2252	10.5139	2.2	4
	564	c_eleg	59.6065	sto-2	3	15.8571	c_bren	15.8571	c_rema	15.5714	None	None	None	None	15.7619	14.3186	10.6435	2	5
	565	c_eleg	59.6063	srz-71	2	16.1429	c_brig	15.5714	None	None	None	None	None	None	15.8572	12.6472	10.6519	4	7.5
	566	c_eleg	59.6052	F13E9.10	4	15.8571	c_brig	15.8571	c_bren	15.8571	c_rema	7.36735	None	None	13.7347	14.2321	12.1046	1.75	2.75
	567	c_eleg	59.6021	M01G12.6	2	15.8571	c_rema	15.8571	None	None	None	None	None	None	15.8571	12.983	13.8074	2	4.5
	568	c_eleg	59.6014	srz-38	4	7.10204	c_brig	7.36735	c_bren	15.8571	c_rema	15.5714	None	None	11.4745	10.6246	9.89398	5	8
	569	c_eleg	59.6013	lir-1	4	15.5714	c_brig	15.5714	c_bren	15.5714	c_rema	15.5714	None	None	15.5714	12.4515	10.2082	1.75	4.25
	570	c_eleg	59.5985	sre-28	4	15.8571	c_brig	7.36735	c_bren	15.5714	c_rema	15.5714	None	None	13.5918	12.6488	12.3693	2	3.75
	571	c_eleg	59.5981	srz-71	2	16.1429	c_brig	15.5714	None	None	None	None	None	None	15.8572	12.6472	10.6519	4	7.5
	572	c_eleg	59.5874	kin-1	4	15.8571	c_brig	16.1429	c_bren	15.8571	c_rema	7.65306	None	None	13.8775	11.0578	10.5251	2.75	6.5
	573	c_eleg	59.5834	D2005.4	5	15.5714	c_brig	15.5714	c_bren	7.10204	c_rema	15.5714	c_japo	7.38776	12.2408	12.353	11.722	1.8	3.4
	574	c_eleg	59.5781	F49E12.7	4	15.8571	c_brig	7.08163	c_bren	15.8571	c_rema	15.5714	None	None	13.5918	10.0076	11.3596	3.5	5.25
	575	c_eleg	59.5759	fbxa-4	4	16.1429	c_brig	15.5714	c_bren	7.10204	c_rema	15.5714	None	None	13.5969	12.1837	13.3495	2	2.25
	576	c_eleg	59.5755	C50C3.5	5	15.8571	c_brig	15.8571	c_bren	7.08163	c_rema	16.4286	c_japo	15.8571	14.2163	11.5707	9.79176	2.4	3.6
	577	c_eleg	59.5639	sto-2	3	15.8571	c_bren	15.8571	c_rema	15.5714	None	None	None	None	15.7619	14.3186	10.6435	2	5
	578	c_eleg	59.5595	F53B7.7	3	16.1429	c_brig	15.5714	c_rema	16.1429	None	None	None	None	15.9524	14.5272	12.6315	1.33333	2.33333
	579	c_eleg	59.5586	F26A10.1	5	7.10204	c_brig	7.10204	c_bren	15.8571	c_rema	16.1429	c_japo	15.8571	12.4122	11.939	9.96417	2.6	5.2
	580	c_eleg	59.5512	pah-1	4	16.1429	c_brig	16.1429	c_bren	16.1429	c_rema	16.1429	None	None	16.1429	11.0408	10.4936	2.5	3
	581	c_eleg	59.5503	rpa-1	5	7.02041	c_brig	15.5714	c_bren	15.8571	c_rema	15.8571	c_japo	7.10204	12.2816	12.3646	12.3119	1.6	3
	582	c_eleg	59.5348	grl-21	5	7.67347	c_brig	16.1429	c_bren	15.8571	c_rema	15.5714	c_japo	7.65306	12.5796	12.0116	11.0558	2.4	3.2
	583	c_eleg	59.5344	mtr-4	4	16.1429	c_bren	16.1429	c_rema	16.1429	c_japo	7.10204	None	None	13.8827	13.9158	12.472	1.5	2.25
	584	c_eleg	59.5282	C16D9.9	4	16.1429	c_brig	15.8571	c_bren	15.8571	c_rema	7.36735	None	None	13.8061	11.6033	10.952	3.5	4.25
	585	c_eleg	59.5225	Y70D2A.1	4	7.38776	c_brig	15.5714	c_bren	15.5714	c_rema	15.8571	None	None	13.5969	12.4116	10.7728	2.75	5
	586	c_eleg	59.5193	F38A5.1	5	15.8571	c_brig	16.1429	c_bren	15.8571	c_rema	15.8571	c_japo	7.08163	14.1592	10.936	10.2533	2	4.4
	587	c_eleg	59.5184	T22H9.3	5	7.67347	c_brig	7.65306	c_bren	15.5714	c_rema	7.10204	c_japo	16.1429	10.8286	11.9017	9.7759	3.4	6.6
	588	c_eleg	59.5106	atf-6	5	15.5714	c_brig	15.5714	c_bren	7.04082	c_rema	7.38776	c_japo	15.8571	12.2857	12.051	12.0292	1.8	3
	589	c_eleg	59.4986	F53B1.8	4	7.10204	c_brig	15.5714	c_rema	15.8571	c_japo	15.8571	None	None	13.5969	13.5969	12.807	1.5	2.5
	590	c_eleg	59.4962	C16D9.9	4	15.8571	c_brig	15.8571	c_bren	15.8571	c_rema	7.32653	None	None	13.7245	11.6033	10.952	3.5	4.25
	591	c_eleg	59.4825	F26D2.10	5	15.8571	c_brig	7.10204	c_bren	16.1429	c_rema	7.04082	c_japo	15.8571	12.4	11.5034	10.4618	2.4	5
	592	c_eleg	59.4444	str-217	3	15.5714	c_brig	16.1429	c_rema	16.1429	None	None	None	None	15.9524	13.1667	11.085	2.66667	4
	593	c_eleg	59.4411	str-187	2	15.8571	c_rema	16.1429	None	None	None	None	None	None	16	13.8801	13.8801	2.5	2.5
	594	c_eleg	59.4392	srz-18	4	7.67347	c_brig	15.8571	c_bren	15.8571	c_rema	16.1429	None	None	13.8826	9.30612	9.86479	4	7
	595	c_eleg	59.4314	srh-111	4	7.38776	c_brig	15.5714	c_bren	16.4286	c_rema	15.8571	None	None	13.8112	12.3962	12.0388	2.25	3.25
	596	c_eleg	59.4269	srh-210	5	7.36735	c_brig	15.8571	c_bren	7.32653	c_rema	15.8571	c_japo	16.1429	12.5102	12.4735	10.8395	2.2	3.8
	597	c_eleg	59.4155	srh-210	5	7.36735	c_brig	15.8571	c_bren	7.32653	c_rema	15.8571	c_japo	16.1429	12.5102	12.4735	10.8395	2.2	3.8
	598	c_eleg	59.4155	srh-210	5	7.36735	c_brig	15.8571	c_bren	7.32653	c_rema	15.8571	c_japo	16.1429	12.5102	12.4735	10.8395	2.2	3.8
	599	c_eleg	59.3934	F38A6.4	5	7.10204	c_brig	15.5714	c_bren	7.61224	c_rema	7.08163	c_japo	16.1429	10.702	11.9102	11.3572	3	5.2
	600	c_eleg	59.3857	srw-95	2	15.8571	c_rema	15.8571	None	None	None	None	None	None	15.8571	14.4218	12.4201	2.5	4.5
	601	c_eleg	59.3748	Y44A6D.5	5	15.5714	c_brig	7.36735	c_bren	16.1429	c_rema	7.61224	c_japo	16.1429	12.5674	12.5388	12.9799	1.2	2
	602	c_eleg	59.3549	Y102A11A.8	4	7.38776	c_brig	16.1429	c_bren	16.4286	c_rema	15.8571	None	None	13.9541	10.977	11.0088	2.5	5.5
	603	c_eleg	59.3528	rbr-2	5	7.67347	c_brig	7.65306	c_bren	16.1429	c_rema	7.38776	c_japo	16.1429	11	11.0771	10.0268	3.8	6
	604	c_eleg	59.3527	unc-86	3	15.5714	c_brig	15.8571	c_bren	16.1429	None	None	None	None	15.8571	14.3469	10.878	1.33333	5
	605	c_eleg	59.3365	Y102A11A.1	4	7.38776	c_brig	16.1429	c_bren	16.4286	c_rema	15.8571	None	None	13.9541	10.9923	10.6704	3.75	4.25
	606	c_eleg	59.3352	F17E5.2	5	7.10204	c_brig	15.8571	c_bren	15.8571	c_rema	15.8571	c_japo	6.95918	12.3265	10.8585	10.0545	3.4	4.6
	607	c_eleg	59.3352	F17E5.2	5	7.10204	c_brig	15.8571	c_bren	15.8571	c_rema	15.8571	c_japo	6.95918	12.3265	10.8585	10.0545	3.4	4.6
	608	c_eleg	59.3348	F17E5.2	5	7.08163	c_brig	15.8571	c_bren	15.8571	c_rema	15.8571	c_japo	6.95918	12.3224	10.8585	10.0545	3.4	4.6
	609	c_eleg	59.3317	egl-6	4	7.08163	c_bren	16.1429	c_rema	15.5714	c_japo	15.5714	None	None	13.5918	14.69	11.0034	1.75	3.75
	610	c_eleg	59.3292	gstk-2	4	7.36735	c_brig	16.1429	c_bren	7.10204	c_rema	16.1429	None	None	11.6888	12.1199	13.7237	2	4.5
	611	c_eleg	59.3272	T28F3.5	4	7.38776	c_brig	15.5714	c_bren	15.8571	c_rema	16.4286	None	None	13.8112	13.4384	10.7922	2.5	4
	612	c_eleg	59.3267	arrd-6	5	15.8571	c_brig	7.32653	c_bren	7.36735	c_rema	6.95918	c_japo	15.5714	10.6163	12.9435	11.5619	2.6	4.4
	613	c_eleg	59.3202	dmd-5	5	16.1429	c_brig	7.10204	c_bren	15.8571	c_rema	15.8571	c_japo	7.89796	12.5714	11.9042	10.9361	2.6	3.2
	614	c_eleg	59.3152	pcf-11	3	15.8571	c_bren	15.8571	c_rema	15.8571	None	None	None	None	15.8571	11.1644	9.46258	3.66667	6.66667
	615	c_eleg	59.3086	F17E5.2	5	7.08163	c_brig	15.8571	c_bren	15.8571	c_rema	15.8571	c_japo	6.95918	12.3224	10.8585	10.0545	3.4	4.6
	616	c_eleg	59.2976	Y9C2UA.1	4	15.5714	c_brig	7.38776	c_bren	16.1429	c_rema	16.1429	None	None	13.8112	10.7293	9.67614	3	7.75
	617	c_eleg	59.294	mpz-1	4	7.10204	c_brig	7.08163	c_bren	15.8571	c_rema	15.5714	None	None	11.403	10.6424	9.78488	3.75	9.75
	618	c_eleg	59.2892	srw-95	2	15.5714	c_rema	16.1429	None	None	None	None	None	None	15.8572	14.4218	12.4201	2.5	4.5
	619	c_eleg	59.2831	egl-6	4	7.10204	c_bren	16.1429	c_rema	15.5714	c_japo	15.5714	None	None	13.5969	14.69	11.0034	1.75	3.75
	620	c_eleg	59.2783	srz-67	4	15.8571	c_brig	7.36735	c_bren	7.10204	c_rema	16.1429	None	None	11.6173	10.5247	10.0407	5.5	6.5
	621	c_eleg	59.2726	stam-1	5	7.36735	c_brig	16.4286	c_bren	16.4286	c_rema	7.65306	c_japo	15.5714	12.6898	12.1014	9.80157	2.6	5
	622	c_eleg	59.269	rbr-2	5	7.30612	c_brig	7.65306	c_bren	16.1429	c_rema	7.38776	c_japo	16.1429	10.9265	11.0771	10.0268	3.8	6
	623	c_eleg	59.2578	T01B7.6	4	15.5714	c_brig	7.32653	c_bren	16.1429	c_rema	16.1429	None	None	13.7959	9.45324	10.4984	3.5	6.5
	624	c_eleg	59.2563	R08E5.2	5	7.38776	c_brig	7.65306	c_bren	7.10204	c_rema	7.10204	c_japo	7.08163	7.2653	10.9309	10.2729	4.8	10.2
	625	c_eleg	59.2503	fipr-15	2	15.8571	c_brig	16.1429	None	None	None	None	None	None	16	15.9285	13.2211	1.5	3
	626	c_eleg	59.2415	K12H4.3	4	16.1429	c_bren	16.4286	c_rema	16.1429	c_japo	7.38776	None	None	14.0255	13.9873	10.5628	1.5	4.75
	627	c_eleg	59.2398	srh-52	5	15.8571	c_brig	7.38776	c_bren	15.8571	c_rema	16.1429	c_japo	7.61224	12.5714	11.3707	11.326	2	3.8
	628	c_eleg	59.2364	srh-123	4	7.32653	c_brig	7.65306	c_bren	15.5714	c_rema	15.8571	None	None	11.602	12.2674	12.213	3.25	4.75
	629	c_eleg	59.2302	T21G5.6	3	15.8571	c_brig	15.8571	c_rema	16.1429	None	None	None	None	15.9524	12.458	10.5435	2.66667	5.33333
	630	c_eleg	59.2234	chtl-1	5	7.08163	c_brig	7.36735	c_bren	16.1429	c_rema	16.1429	c_japo	7.08163	10.7633	11.4602	10.7773	2.6	6.4
	631	c_eleg	59.1959	F13A7.11	5	7.36735	c_brig	7.10204	c_bren	16.1429	c_rema	15.5714	c_japo	16.1429	12.4653	12.0725	11.9533	1.8	2.6
	632	c_eleg	59.1852	W02F12.4	5	16.1429	c_brig	15.8571	c_bren	15.8571	c_rema	7.38776	c_japo	7.10204	12.4694	12.3188	11.086	2.2	3.2
	633	c_eleg	59.1838	srh-115	4	7.10204	c_brig	7.38776	c_bren	15.8571	c_rema	16.1429	None	None	11.6225	12.0138	11.3614	3.25	6.25
	634	c_eleg	59.1813	Y102A11A.1	4	15.8571	c_brig	7.36735	c_bren	15.8571	c_rema	15.8571	None	None	13.7347	10.9923	10.6704	3.75	4.25
	635	c_eleg	59.1783	srh-111	4	15.8571	c_brig	7.36735	c_bren	15.5714	c_rema	15.8571	None	None	13.6632	13.312	11.5379	2	3.5
	636	c_eleg	59.1765	F18E3.13	4	15.5714	c_brig	7.61224	c_bren	15.8571	c_rema	15.5714	None	None	13.653	11.6607	11.4524	3	4.25
	637	c_eleg	59.1624	nlp-27	4	15.8571	c_bren	15.8571	c_rema	16.1429	c_japo	7.61224	None	None	13.8673	13.0714	11.9915	2	2.75
	638	c_eleg	59.1582	K10D6.2	5	7.36735	c_brig	16.1429	c_bren	15.8571	c_rema	15.8571	c_japo	7.67347	12.5796	12.4748	10.1073	2.2	4.2
	639	c_eleg	59.1387	K04F1.9	4	15.8571	c_brig	7.65306	c_bren	15.8571	c_rema	15.8571	None	None	13.8061	12.6352	12.6352	2	2.25
	640	c_eleg	59.1378	fbxa-115	4	7.36735	c_brig	15.8571	c_bren	15.5714	c_rema	16.1429	None	None	13.7347	12.7092	13.2095	1.25	2.5
	641	c_eleg	59.1369	Y71F9AL.17	5	7.32653	c_brig	7.30612	c_bren	16.1429	c_rema	16.1429	c_japo	16.1429	12.6123	12.3412	10.9403	2	3.8
	642	c_eleg	59.1368	ZK721.3	4	7.02041	c_brig	15.8571	c_bren	15.8571	c_rema	15.8571	None	None	13.6479	11.9558	10.7656	2.75	5
	643	c_eleg	59.1364	lgc-10	4	15.8571	c_brig	7.67347	c_bren	15.8571	c_rema	15.5714	None	None	13.7398	12.1663	12.0527	2.25	3.25
	644	c_eleg	59.1321	scd-1	4	7.08163	c_brig	15.5714	c_bren	15.5714	c_rema	15.5714	None	None	13.449	10.5659	11.078	3.75	4.5
	645	c_eleg	59.1279	ocr-2	3	15.5714	c_brig	15.8571	c_rema	15.5714	None	None	None	None	15.6666	14.2551	11.4562	1.33333	4.33333
	646	c_eleg	59.1217	ZK721.3	4	15.8571	c_brig	15.8571	c_bren	7.08163	c_rema	15.8571	None	None	13.6632	11.9558	10.7656	2.75	5
	647	c_eleg	59.12	K04F1.9	4	15.8571	c_brig	7.65306	c_bren	15.8571	c_rema	15.8571	None	None	13.8061	12.6352	12.6352	2	2.25
	648	c_eleg	59.1165	cpl-1	4	15.8571	c_bren	15.5714	c_rema	15.8571	c_japo	7.61224	None	None	13.7245	13.2041	10.9867	2.25	4.25
	649	c_eleg	59.1124	F22H10.1	4	15.8571	c_brig	15.8571	c_bren	7.08163	c_rema	15.8571	None	None	13.6632	13.6632	11.8602	2	3
	650	c_eleg	59.0964	srh-212	5	7.36735	c_brig	15.5714	c_bren	7.32653	c_rema	16.1429	c_japo	7.38776	10.7592	11.434	11.2816	3.2	4.8
	651	c_eleg	59.0849	srh-210	5	7.04082	c_brig	7.36735	c_bren	15.5714	c_rema	15.5714	c_japo	16.1429	12.3388	12.4163	11.066	2.2	3.6
	652	c_eleg	59.079	fbxa-111	4	15.5714	c_brig	15.8571	c_bren	7.65306	c_rema	16.4286	None	None	13.8775	13.3941	11.9307	2	2.5
	653	c_eleg	59.0757	Y48A6B.1	5	15.5714	c_brig	7.61224	c_bren	16.1429	c_rema	15.8571	c_japo	7.36735	12.5102	11.6653	11.6585	1.6	3.6
	654	c_eleg	59.0753	Y71F9AL.17	5	7.65306	c_brig	7.30612	c_bren	16.1429	c_rema	16.1429	c_japo	16.1429	12.6776	12.3412	10.9403	2	3.8
	655	c_eleg	59.0249	sri-19	4	7.65306	c_brig	15.8571	c_bren	15.8571	c_rema	7.38776	None	None	11.6888	11.2372	12.0456	3.75	5
	656	c_eleg	59.0211	rbr-2	5	7.38776	c_brig	7.65306	c_bren	7.02041	c_rema	16.1429	c_japo	16.1429	10.8694	11.0771	10.0268	3.8	6
	657	c_eleg	58.9949	C49A9.7	4	15.8571	c_brig	15.5714	c_bren	7.38776	c_rema	15.8571	None	None	13.6683	10.9502	10.4272	3.5	5
	658	c_eleg	58.9936	F17E5.2	5	15.5714	c_brig	7.38776	c_bren	15.5714	c_rema	15.5714	c_japo	7.10204	12.2408	10.8585	10.0545	3.4	4.6
	659	c_eleg	58.9855	nipa-1	4	16.1429	c_brig	7.65306	c_bren	7.61224	c_japo	15.5714	None	None	11.7449	11.5571	9.95662	4	7.5
	660	c_eleg	58.985	srh-46	3	15.8571	c_bren	15.8571	c_rema	15.5714	None	None	None	None	15.7619	15.7619	11.2205	1.33333	3
	661	c_eleg	58.9773	F08A7.1	5	7.32653	c_brig	15.8571	c_bren	16.1429	c_rema	15.5714	c_japo	7.08163	12.3959	11.0371	11.6045	2.4	3.4
	662	c_eleg	58.9757	col-138	5	16.1429	c_brig	7.10204	c_bren	7.38776	c_rema	16.1429	c_japo	16.1429	12.5837	11.5119	11.4833	2.4	2.6
	663	c_eleg	58.9543	K03A11.5	4	7.67347	c_brig	15.5714	c_bren	15.5714	c_rema	15.5714	None	None	13.5969	12.5238	12.5238	2.25	2.25
	664	c_eleg	58.951	srh-104	4	7.08163	c_brig	7.38776	c_bren	15.8571	c_rema	16.1429	None	None	11.6173	12.3427	11.9647	2.75	5.5
	665	c_eleg	58.9492	E04D5.5	4	16.4286	c_brig	16.1429	c_rema	15.5714	c_japo	7.10204	None	None	13.8112	12.0548	11.3964	2.5	4
	666	c_eleg	58.9432	T10B10.4	5	15.8571	c_brig	15.5714	c_bren	16.1429	c_rema	15.8571	c_japo	7.10204	14.1061	11.3755	9.37422	2.2	4.2
	667	c_eleg	58.9385	dnj-25	3	16.4286	c_bren	7.65306	c_rema	16.4286	None	None	None	None	13.5034	11.6866	11.5543	3.33333	6.66667
	668	c_eleg	58.9369	cyp-33D3	5	7.36735	c_brig	7.61224	c_bren	7.38776	c_rema	16.1429	c_japo	15.8571	10.8735	11.7109	10.9399	2.2	6.2
	669	c_eleg	58.9029	eif-3.K	4	16.1429	c_brig	16.1429	c_rema	16.1429	c_japo	7.38776	None	None	13.9541	13.3686	11.1552	2	3.5
	670	c_eleg	58.9026	C46F11.4	4	7.38776	c_brig	15.8571	c_bren	15.8571	c_rema	16.1429	None	None	13.8112	12.7143	12.0493	1.75	3.25
	671	c_eleg	58.8928	men-1	5	15.5714	c_brig	15.5714	c_bren	15.5714	c_rema	15.5714	c_japo	7.38776	13.9347	10.4687	9.14901	2.2	5.2
	672	c_eleg	58.8821	ptp-3	5	7.36735	c_brig	15.8571	c_bren	7.32653	c_rema	15.8571	c_japo	7.65306	10.8122	9.38096	8.81047	4.4	8.6
	673	c_eleg	58.8759	K06B4.4	4	7.89796	c_brig	15.8571	c_bren	16.1429	c_rema	16.1429	None	None	14.0102	13.9822	11.7313	1.75	2.5
	674	c_eleg	58.8726	mek-2	4	7.38776	c_brig	15.8571	c_bren	15.5714	c_rema	15.8571	None	None	13.6683	11.8829	11.2358	3	4
	675	c_eleg	58.8723	str-264	2	15.8571	c_rema	15.8571	None	None	None	None	None	None	15.8571	14.4456	13.0204	2.5	3
	676	c_eleg	58.869	srh-105	4	7.36735	c_brig	15.5714	c_bren	16.4286	c_rema	15.8571	None	None	13.8061	12.4294	11.5025	2.25	3.5
	677	c_eleg	58.8598	C18H7.6	3	16.1429	c_bren	15.5714	c_rema	15.8571	None	None	None	None	15.8571	15.8571	9.87074	1	5.33333
	678	c_eleg	58.8549	gls-1	4	15.5714	c_brig	15.5714	c_bren	15.8571	c_rema	7.61224	None	None	13.653	12.1105	11.0875	2	5.5
	679	c_eleg	58.8441	tag-97	4	7.67347	c_brig	15.5714	c_bren	15.5714	c_rema	15.5714	None	None	13.5969	13.5612	10.7565	1.5	5
	680	c_eleg	58.8376	F14F7.5	3	16.1429	c_bren	7.36735	c_rema	15.8571	None	None	None	None	13.1225	13.0907	10.8466	2.33333	8.66667
	681	c_eleg	58.8211	F28B3.4	2	15.8571	c_brig	16.1429	None	None	None	None	None	None	16	13.8061	12.809	2	4.5
	682	c_eleg	58.8202	ZK593.2	5	16.1429	c_brig	7.61224	c_bren	16.1429	c_rema	16.1429	c_japo	7.10204	12.6286	10.0987	9.27266	3.2	6.6
	683	c_eleg	58.82	C01F1.4	2	15.8571	c_brig	16.4286	None	None	None	None	None	None	16.1428	16.1428	13.8775	1	2
	684	c_eleg	58.8187	lat-1	4	16.4286	c_brig	7.65306	c_bren	16.4286	c_rema	16.4286	None	None	14.2347	12.4082	9.5123	2.5	5.5
	685	c_eleg	58.8174	crh-1	5	7.10204	c_brig	16.1429	c_bren	7.10204	c_rema	7.36735	c_japo	7.32653	9.0082	11.3905	10.6728	3.4	8
	686	c_eleg	58.8111	sri-30	5	7.02041	c_brig	15.8571	c_bren	15.8571	c_rema	7.10204	c_japo	7.38776	10.6449	10.4976	10.1837	3.6	6.8
	687	c_eleg	58.8024	sri-30	5	7.02041	c_brig	15.8571	c_bren	15.8571	c_rema	7.10204	c_japo	7.38776	10.6449	10.4976	10.1837	3.6	6.8
	688	c_eleg	58.801	srh-41	4	16.1429	c_brig	7.89796	c_rema	15.8571	c_japo	15.8571	None	None	13.9388	13.1241	11.2735	2	3.5
	689	c_eleg	58.7993	sre-43	3	15.8571	c_bren	15.5714	c_rema	15.8571	None	None	None	None	15.7619	15.7619	10.8469	1	4
	690	c_eleg	58.7976	srh-130	4	7.36735	c_brig	15.5714	c_bren	15.5714	c_rema	16.4286	None	None	13.7347	13.0306	11.8882	2	3
	691	c_eleg	58.7963	tli-1	5	15.8571	c_brig	15.5714	c_bren	7.61224	c_rema	7.67347	c_japo	15.8571	12.5143	12.4632	11.4112	1.6	2.8
	692	c_eleg	58.7929	F52B11.1	5	15.8571	c_brig	15.8571	c_bren	15.8571	c_rema	7.08163	c_japo	7.10204	12.351	11.5714	11.2637	2.2	3.2
	693	c_eleg	58.7915	vig-1	5	15.8571	c_brig	15.8571	c_bren	7.08163	c_rema	7.36735	c_japo	15.8571	12.4041	10.8469	10.9401	2.6	4
	694	c_eleg	58.7857	F52B11.1	5	15.8571	c_brig	15.8571	c_bren	15.8571	c_rema	7.08163	c_japo	7.10204	12.351	11.5714	11.2637	2.2	3.2
	695	c_eleg	58.7814	K03D3.14	2	16.1429	c_brig	15.5714	None	None	None	None	None	None	15.8572	12.8656	10.7602	3.5	7
	696	c_eleg	58.7783	sri-45	3	15.8571	c_rema	7.67347	c_japo	15.8571	None	None	None	None	13.1292	13.3054	11.9761	3.33333	5.66667
	697	c_eleg	58.7696	tba-1	4	15.8571	c_brig	7.93878	c_rema	16.1429	c_japo	15.8571	None	None	13.949	12.8163	11.8231	1.75	3
	698	c_eleg	58.7606	F28B4.3	5	7.30612	c_brig	16.1429	c_bren	7.10204	c_rema	16.1429	c_japo	16.1429	12.5674	12.5102	10.4817	1.2	4.8
	699	c_eleg	58.7606	K03D3.14	2	16.1429	c_brig	15.5714	None	None	None	None	None	None	15.8572	12.8656	10.7602	3.5	7
	700	c_eleg	58.76	srt-29	5	16.1429	c_brig	7.67347	c_bren	15.5714	c_rema	16.1429	c_japo	7.36735	12.5796	12.4844	11.0153	1.6	3.4
	701	c_eleg	58.7575	rnh-2	3	15.8571	c_brig	16.1429	c_bren	16.4286	None	None	None	None	16.1429	12.7177	12.2064	2	2.33333
	702	c_eleg	58.7567	C24D10.4	4	16.4286	c_brig	6.95918	c_bren	16.4286	c_japo	16.1429	None	None	13.9898	13.9898	12.9311	1	1.25
	703	c_eleg	58.7547	str-264	2	16.1429	c_rema	15.8571	None	None	None	None	None	None	16	14.4456	13.0238	2.5	3
	704	c_eleg	58.7501	nlp-27	4	15.8571	c_bren	15.5714	c_rema	16.1429	c_japo	7.61224	None	None	13.7959	13.0714	11.6254	2	3
	705	c_eleg	58.7491	sre-41	5	15.8571	c_brig	15.5714	c_bren	7.38776	c_rema	7.65306	c_japo	7.10204	10.7143	10.8366	10.0577	4.2	5.8
	706	c_eleg	58.7485	ZK721.4	4	15.8571	c_brig	7.32653	c_bren	15.8571	c_rema	15.8571	None	None	13.7245	11.7317	10.4963	2.75	5.25
	707	c_eleg	58.7459	catp-1	4	15.8571	c_bren	15.8571	c_rema	16.1429	c_japo	7.02041	None	None	13.7194	12.6939	11.2456	1.5	5
	708	c_eleg	58.7406	B0393.5	5	7.61224	c_brig	15.8571	c_bren	15.8571	c_rema	7.36735	c_japo	16.4286	12.6245	11.9526	10.3736	2.4	3.8
	709	c_eleg	58.7357	B0393.5	5	7.61224	c_brig	15.8571	c_bren	15.8571	c_rema	7.36735	c_japo	16.4286	12.6245	11.9526	10.3736	2.4	3.8
	710	c_eleg	58.7287	crh-1	5	16.1429	c_brig	16.1429	c_bren	7.38776	c_rema	7.10204	c_japo	7.61224	10.8776	9.31721	10.6728	2.8	8
	711	c_eleg	58.7276	F08B4.4	5	7.38776	c_brig	15.5714	c_bren	7.38776	c_rema	15.8571	c_japo	16.1429	12.4694	11.0119	9.87312	3.2	4.2
	712	c_eleg	58.7231	amt-4	5	15.8571	c_brig	7.36735	c_bren	15.8571	c_rema	7.67347	c_japo	7.38776	10.8286	11.9939	11.3835	3	3.8
	713	c_eleg	58.7226	W01B6.2	5	7.65306	c_brig	16.4286	c_bren	16.1429	c_rema	7.38776	c_japo	16.1429	12.751	11.881	9.62046	1.6	6.2
	714	c_eleg	58.7213	srh-116	4	7.65306	c_brig	15.5714	c_bren	15.5714	c_rema	7.38776	None	None	11.5459	12.6173	12.9264	2.5	4
	715	c_eleg	58.7174	sre-38	4	15.8571	c_brig	7.65306	c_bren	16.1429	c_rema	7.36735	None	None	11.7551	11.2729	11.06	3.75	6.25
	716	c_eleg	58.7105	W01B6.2	5	7.30612	c_brig	16.4286	c_bren	16.1429	c_rema	7.38776	c_japo	16.1429	12.6817	11.881	9.62046	1.6	6.2
	717	c_eleg	58.6964	F14F7.5	3	15.8571	c_bren	7.36735	c_rema	15.8571	None	None	None	None	13.0272	13.0907	10.8466	2.33333	8.66667
	718	c_eleg	58.6962	C52E4.5	2	15.8571	c_brig	16.1429	None	None	None	None	None	None	16	16	12.8521	1	4
	719	c_eleg	58.6962	sre-41	5	15.5714	c_brig	15.5714	c_bren	7.38776	c_rema	7.65306	c_japo	7.10204	10.6571	10.8366	10.0577	4.2	5.8
	720	c_eleg	58.6946	fbxb-65	2	16.4286	c_brig	15.5714	None	None	None	None	None	None	16	12.0265	12.8054	3.5	4
	721	c_eleg	58.6863	kcnl-1	4	7.67347	c_brig	15.5714	c_bren	7.65306	c_japo	15.5714	None	None	11.6173	12.6391	9.95925	2.5	8.75
	722	c_eleg	58.6833	ser-7	4	15.8571	c_bren	7.38776	c_rema	16.4286	c_japo	15.5714	None	None	13.8112	13.8112	12.7525	1	2.25
	723	c_eleg	58.6823	2016-06-01	3	16.1429	c_brig	15.5714	c_rema	7.36735	None	None	None	None	13.0272	11.0496	10.8215	5	7
	724	c_eleg	58.6819	catp-1	4	15.8571	c_bren	15.8571	c_rema	16.1429	c_japo	7.02041	None	None	13.7194	12.6939	11.2456	1.5	5
	725	c_eleg	58.6735	ZC434.3	5	16.1429	c_brig	16.1429	c_bren	16.1429	c_rema	15.8571	c_japo	7.61224	14.3796	11.7633	9.83708	1.8	2.8
	726	c_eleg	58.6659	T16G1.9	2	16.1429	c_brig	16.1429	None	None	None	None	None	None	16.1429	16.1429	13.949	1	1.5
	727	c_eleg	58.6622	T27E7.4	4	15.8571	c_brig	15.8571	c_bren	15.8571	c_rema	7.65306	None	None	13.8061	11.6598	11.2803	2.25	4.25
	728	c_eleg	58.662	tbc-10	4	7.67347	c_brig	16.1429	c_bren	16.1429	c_rema	7.36735	None	None	11.8317	13.3184	12.6109	2.75	3
	729	c_eleg	58.6593	nhr-6	5	16.1429	c_brig	15.8571	c_bren	15.8571	c_rema	7.38776	c_japo	7.36735	12.5224	8.72755	8.82276	3.6	8
	730	c_eleg	58.6506	K01A11.3	2	16.1429	c_rema	16.1429	None	None	None	None	None	None	16.1429	13.2007	12.7585	2	5
	731	c_eleg	58.6425	tbc-10	4	7.65306	c_brig	16.1429	c_bren	16.1429	c_rema	7.36735	None	None	11.8266	13.3184	12.6109	2.75	3
	732	c_eleg	58.6393	npp-1	4	15.8571	c_bren	16.4286	c_rema	7.36735	c_japo	15.5714	None	None	13.8061	12.8776	11.3575	1.75	4.25
	733	c_eleg	58.6306	srh-75	4	15.8571	c_brig	15.5714	c_rema	15.5714	c_japo	7.36735	None	None	13.5918	12.0523	11.9893	2.5	3.5
	734	c_eleg	58.6264	cyb-1	5	7.67347	c_brig	16.1429	c_bren	15.8571	c_rema	15.5714	c_japo	7.59184	12.5673	11.718	10.801	2.4	3
	735	c_eleg	58.596	glrx-5	2	15.5714	c_brig	15.8571	None	None	None	None	None	None	15.7142	15.7142	14.3877	1	2
	736	c_eleg	58.5871	hrdl-1	4	15.8571	c_brig	7.65306	c_bren	15.5714	c_rema	16.1429	None	None	13.8061	12.8112	11.6403	1.75	3.5
	737	c_eleg	58.583	dao-6	3	15.8571	c_brig	15.5714	c_rema	15.5714	None	None	None	None	15.6666	12.5159	11.4984	2	4.33333
	738	c_eleg	58.5809	srt-29	5	15.8571	c_brig	7.10204	c_bren	15.5714	c_rema	16.1429	c_japo	7.36735	12.4082	12.4844	11.0153	1.6	3.4
	739	c_eleg	58.5757	hrdl-1	4	15.8571	c_brig	7.65306	c_bren	15.5714	c_rema	16.1429	None	None	13.8061	12.8112	11.6403	1.75	3.5
	740	c_eleg	58.5751	F22F4.5	5	7.36735	c_brig	7.61224	c_bren	15.8571	c_rema	7.10204	c_japo	15.8571	10.7592	12.2245	12.334	2.2	3.2
	741	c_eleg	58.5656	W09C3.4	4	15.5714	c_brig	7.65306	c_bren	15.5714	c_rema	15.5714	None	None	13.5918	14.199	11.4792	1.5	3
	742	c_eleg	58.5608	sri-39	3	15.8571	c_brig	15.5714	c_bren	15.8571	None	None	None	None	15.7619	14.2925	11.3719	1.33333	3.66667
	743	c_eleg	58.551	srz-53	4	15.5714	c_brig	7.36735	c_bren	15.8571	c_rema	15.5714	None	None	13.5918	11.2708	10.1974	3.25	5.25
	744	c_eleg	58.5501	met-1	4	15.8571	c_brig	7.02041	c_bren	15.8571	c_rema	15.8571	None	None	13.6479	13.6479	11.4381	1	4.5
	745	c_eleg	58.5494	kcnl-1	4	7.32653	c_brig	15.5714	c_bren	7.65306	c_japo	15.5714	None	None	11.5306	12.6391	9.95925	2.5	8.75
	746	c_eleg	58.5473	F22E5.20	2	16.1429	c_rema	16.1429	None	None	None	None	None	None	16.1429	13.2653	13.0248	2	4
	747	c_eleg	58.547	sri-7	2	16.1429	c_rema	15.8571	None	None	None	None	None	None	16	14.6361	13.1292	2	3
	748	c_eleg	58.5412	fbxa-9	4	15.8571	c_brig	15.5714	c_bren	7.38776	c_rema	15.5714	None	None	13.5969	12.5859	12.5859	2	2
	749	c_eleg	58.5409	mtr-4	4	16.1429	c_bren	16.1429	c_rema	16.1429	c_japo	7.10204	None	None	13.8827	12.7832	12.0838	1.75	2.5
	750	c_eleg	58.5324	C28H8.3	4	15.8571	c_brig	16.1429	c_bren	7.36735	c_rema	15.8571	None	None	13.8061	13.8061	10.9592	1	4.5
	751	c_eleg	58.5293	clec-53	4	15.8571	c_brig	15.5714	c_rema	15.5714	c_japo	7.10204	None	None	13.5255	12.5059	10.8098	2.75	4
	752	c_eleg	58.528	sri-66	4	7.10204	c_brig	15.8571	c_bren	7.32653	c_rema	15.8571	None	None	11.5357	11.2317	10.735	3	7.75
	753	c_eleg	58.5233	T02E9.1	4	15.5714	c_brig	15.8571	c_bren	7.67347	c_rema	16.1429	None	None	13.8112	12.7525	11.716	2	3
	754	c_eleg	58.5118	F18E3.12	4	15.5714	c_brig	7.61224	c_bren	15.8571	c_rema	15.5714	None	None	13.653	11.3129	11.4524	2.75	4.25
	755	c_eleg	58.5093	srh-130	4	7.08163	c_brig	15.5714	c_bren	15.5714	c_rema	16.4286	None	None	13.6633	13.0306	11.8882	2	3
	756	c_eleg	58.5057	F58D5.8	3	16.1429	c_rema	16.1429	c_japo	15.8571	None	None	None	None	16.0476	12.1247	10.6244	2.33333	5
	757	c_eleg	58.5024	K02E11.10	2	16.4286	c_japo	15.8571	None	None	None	None	None	None	16.1428	14.8342	12.0042	2.5	3.5
	758	c_eleg	58.4902	cdh-1	5	15.8571	c_brig	7.65306	c_bren	7.08163	c_rema	16.4286	c_japo	7.38776	10.8816	9.63639	8.91041	3.6	8.8
	759	c_eleg	58.4864	C17F4.3	2	15.8571	c_brig	16.1429	None	None	None	None	None	None	16	14.9031	11.4045	2.5	4.5
	760	c_eleg	58.4698	R05F9.7	5	7.67347	c_brig	7.38776	c_bren	7.38776	c_rema	15.5714	c_japo	16.4286	10.8898	13.3735	12.4816	1.8	2.8
	761	c_eleg	58.4682	lys-1	5	15.5714	c_brig	7.32653	c_bren	15.8571	c_rema	15.5714	c_japo	7.65306	12.3959	10.2218	10.2218	3.6	3.6
	762	c_eleg	58.4675	C15C6.4	4	16.4286	c_bren	16.4286	c_rema	7.10204	c_japo	16.1429	None	None	14.0255	13.7033	10.3924	1.75	4.25
	763	c_eleg	58.4662	C52E4.7	5	16.1429	c_brig	16.1429	c_bren	7.36735	c_rema	15.8571	c_japo	7.65306	12.6327	12.0857	10.8818	1.4	4
	764	c_eleg	58.4626	Y27F2A.10	4	7.36735	c_brig	7.61224	c_bren	15.5714	c_rema	15.5714	None	None	11.5306	12.9524	12.2699	2.75	4.25
	765	c_eleg	58.4618	T01B7.9	4	15.5714	c_brig	15.8571	c_bren	7.08163	c_rema	7.08163	None	None	11.3979	12.568	11.1589	2.5	6.75
	766	c_eleg	58.4517	srt-29	5	15.8571	c_brig	7.10204	c_bren	15.5714	c_rema	16.1429	c_japo	7.36735	12.4082	12.4844	11.0153	1.6	3.4
	767	c_eleg	58.4487	kcnl-1	4	7.04082	c_brig	15.5714	c_bren	7.65306	c_japo	15.5714	None	None	11.4592	12.6391	9.95925	2.5	8.75
	768	c_eleg	58.4483	dnj-25	3	16.1429	c_bren	16.1429	c_rema	7.10204	None	None	None	None	13.1293	11.6866	11.5543	3.33333	6.66667
	769	c_eleg	58.4444	sro-1	5	7.02041	c_brig	15.8571	c_bren	15.5714	c_rema	7.02041	c_japo	15.5714	12.2081	10.0629	9.00836	3.4	6.4
	770	c_eleg	58.4388	atg-2	5	15.5714	c_brig	7.08163	c_bren	7.67347	c_rema	15.8571	c_japo	15.5714	12.351	10.4156	10.4531	3	4.2
	771	c_eleg	58.438	fmo-1	5	16.4286	c_brig	16.1429	c_bren	16.4286	c_rema	7.65306	c_japo	7.67347	12.8653	12.7436	10.2449	1.8	3.6
	772	c_eleg	58.433	clec-228	2	15.8571	c_rema	15.5714	None	None	None	None	None	None	15.7142	13.7347	13.024	2	4.5
	773	c_eleg	58.4244	tag-246	3	15.8571	c_bren	15.8571	c_japo	15.8571	None	None	None	None	15.8571	14.4421	11.3333	1.66667	3
	774	c_eleg	58.4223	F13E9.15	4	15.8571	c_brig	15.8571	c_bren	15.8571	c_rema	7.08163	None	None	13.6632	13.6658	12.219	1.25	2.5
	775	c_eleg	58.42	F31E8.5	3	16.1429	c_bren	16.1429	c_rema	16.1429	None	None	None	None	16.1429	14.7313	10.4291	1.33333	4
	776	c_eleg	58.4182	tag-97	4	15.8571	c_brig	15.5714	c_bren	15.5714	c_rema	7.10204	None	None	13.5255	13.5612	10.7565	1.5	5
	777	c_eleg	58.411	F35D11.3	5	15.8571	c_brig	7.36735	c_bren	15.5714	c_rema	16.1429	c_japo	7.38776	12.4653	11.6163	12.2071	1.4	2.4
	778	c_eleg	58.4102	cit-1.1	4	15.8571	c_bren	16.1429	c_rema	7.38776	c_japo	16.1429	None	None	13.8827	12.409	10.453	2	5
	779	c_eleg	58.4076	M03B6.2	5	16.4286	c_brig	16.1429	c_bren	16.1429	c_rema	16.1429	c_japo	7.67347	14.5062	10.7293	9.40579	2	3.6
	780	c_eleg	58.4065	F09G2.2	5	7.38776	c_brig	7.38776	c_bren	15.5714	c_rema	16.1429	c_japo	15.5714	12.4122	12.7	11.1662	2	3
	781	c_eleg	58.4017	F48E8.8	3	16.1429	c_bren	16.1429	c_rema	15.8571	None	None	None	None	16.0476	12.559	11.6474	2.33333	2.66667
	782	c_eleg	58.3951	Y119C1A.1	4	7.89796	c_brig	16.1429	c_bren	15.8571	c_rema	15.8571	None	None	13.9388	14.9337	10.3459	1.25	4
	783	c_eleg	58.3909	skpt-1	3	16.1429	c_bren	16.1429	c_rema	15.8571	None	None	None	None	16.0476	12.559	11.6474	2.33333	2.66667
	784	c_eleg	58.3875	fmo-1	5	16.1429	c_brig	16.1429	c_bren	16.4286	c_rema	7.65306	c_japo	7.67347	12.8082	12.7436	10.2449	1.8	3.6
	785	c_eleg	58.3827	sre-27	4	16.1429	c_brig	15.5714	c_bren	7.02041	c_rema	16.1429	None	None	13.7194	12.4978	9.83996	2.75	5.25
	786	c_eleg	58.3821	sri-29	5	7.02041	c_brig	15.8571	c_bren	15.8571	c_rema	7.38776	c_japo	7.10204	10.6449	10.5486	10.2694	3.4	6.4
	787	c_eleg	58.3722	sri-29	5	7.02041	c_brig	15.8571	c_bren	15.8571	c_rema	7.38776	c_japo	7.10204	10.6449	10.5486	10.2694	3.4	6.4
	788	c_eleg	58.3482	egl-44	5	7.89796	c_brig	16.1429	c_bren	15.8571	c_rema	15.5714	c_japo	7.10204	12.5143	11.2653	9.24277	2.2	6
	789	c_eleg	58.342	F35C8.5	4	7.10204	c_brig	15.5714	c_bren	16.1429	c_rema	15.8571	None	None	13.6684	11.8299	9.95089	3	5
	790	c_eleg	58.3352	F31A3.3	5	15.8571	c_brig	15.8571	c_bren	7.38776	c_rema	15.5714	c_japo	7.36735	12.4081	11.3886	12.1286	1.8	2.4
	791	c_eleg	58.3223	sri-65	4	15.5714	c_brig	16.1429	c_bren	7.59184	c_rema	15.5714	None	None	13.7194	12.2738	11.0732	1.5	5.25
	792	c_eleg	58.3222	F31A3.3	5	15.8571	c_brig	15.8571	c_bren	7.38776	c_rema	15.5714	c_japo	7.36735	12.4081	11.3886	12.1286	1.8	2.4
	793	c_eleg	58.3204	F55G1.9	3	15.5714	c_bren	15.8571	c_rema	7.61224	None	None	None	None	13.0136	14.0585	12.7868	2.66667	4
	794	c_eleg	58.319	C01G6.5	5	15.8571	c_brig	7.38776	c_bren	15.8571	c_rema	15.5714	c_japo	7.38776	12.4122	12.9748	9.92774	1.6	4.8
	795	c_eleg	58.3087	sri-42	3	7.65306	c_rema	15.8571	c_japo	15.8571	None	None	None	None	13.1224	12.4435	11.2884	3.66667	6
	796	c_eleg	58.306	sri-73	4	15.8571	c_brig	7.10204	c_bren	7.36735	c_rema	16.1429	None	None	11.6173	10.049	10.2548	3.5	9
	797	c_eleg	58.2892	lat-1	4	16.1429	c_brig	7.38776	c_bren	16.4286	c_rema	16.4286	None	None	14.097	12.4082	9.5123	2.5	5.5
	798	c_eleg	58.2789	sri-31	5	16.1429	c_brig	7.08163	c_bren	15.8571	c_rema	15.5714	c_japo	7.10204	12.351	10.8058	9.65466	3	5.6
	799	c_eleg	58.2718	F47H4.2	4	15.8571	c_brig	7.36735	c_bren	16.4286	c_rema	15.5714	None	None	13.8061	12.196	10.6468	2.5	4.25
	800	c_eleg	58.2596	C39D10.8	4	15.5714	c_brig	15.8571	c_rema	15.5714	c_japo	7.36735	None	None	13.5918	12.25	12.0812	2	2.75
	801	c_eleg	58.2464	srh-41	4	16.1429	c_brig	7.04082	c_rema	15.8571	c_japo	15.8571	None	None	13.7245	13.1599	11.2408	2.25	3.5
	802	c_eleg	58.246	srbc-3	4	16.4286	c_brig	15.8571	c_bren	7.02041	c_rema	15.5714	None	None	13.7194	13.0374	12.0047	1.5	3
	803	c_eleg	58.2452	sra-39	5	7.38776	c_brig	15.8571	c_bren	15.5714	c_rema	15.8571	c_japo	7.38776	12.4122	11.5479	10.6224	2.4	3.4
	804	c_eleg	58.244	sre-27	4	7.36735	c_brig	15.5714	c_bren	15.5714	c_rema	16.1429	None	None	13.6633	12.4978	9.83996	2.75	5.25
	805	c_eleg	58.2334	Y92H12BR.8	4	15.8571	c_brig	15.8571	c_bren	7.02041	c_rema	16.1429	None	None	13.7194	13.6837	11.3609	1.25	3.5
	806	c_eleg	58.2286	lgc-4	5	15.8571	c_brig	7.32653	c_bren	7.08163	c_rema	15.8571	c_japo	15.8571	12.3959	11.2592	10.2143	2.2	4.8
	807	c_eleg	58.2214	K04C2.7	5	15.8571	c_brig	7.10204	c_bren	7.65306	c_rema	16.1429	c_japo	16.4286	12.6367	10.983	10.3727	2.4	4
	808	c_eleg	58.2199	T27E7.3	3	7.36735	c_brig	15.5714	c_bren	15.8571	None	None	None	None	12.932	14.3469	12.8109	1.66667	5
	809	c_eleg	58.216	Y47A7.1	5	16.4286	c_brig	16.4286	c_bren	7.61224	c_rema	16.4286	c_japo	7.10204	12.8	11.8306	8.94097	1.8	6
	810	c_eleg	58.214	kcnl-1	4	7.38776	c_brig	15.5714	c_bren	7.38776	c_japo	15.5714	None	None	11.4796	12.6391	9.95925	2.5	8.75
	811	c_eleg	58.2122	srh-234	3	15.8571	c_bren	15.8571	c_rema	15.8571	None	None	None	None	15.8571	12.2224	11.1604	2.66667	4
	812	c_eleg	58.2104	sri-62	5	15.5714	c_brig	15.5714	c_bren	7.38776	c_rema	7.08163	c_japo	15.5714	12.2367	10.3347	9.19168	3.6	5.4
	813	c_eleg	58.2079	sri-37	4	7.65306	c_brig	15.8571	c_bren	15.8571	c_rema	15.8571	None	None	13.8061	11.2993	10.9922	2.25	4.75
	814	c_eleg	58.2039	H12D21.2	4	15.5714	c_brig	15.8571	c_bren	16.1429	c_japo	7.08163	None	None	13.6633	12.9081	11.366	2	3.25
	815	c_eleg	58.203	C16D9.1	2	16.1429	c_bren	15.8571	None	None	None	None	None	None	16	16	11.9913	1	4.5
	816	c_eleg	58.1697	xrn-1	2	16.1429	c_brig	16.4286	None	None	None	None	None	None	16.2858	16.2858	12.3376	1	3.5
	817	c_eleg	58.1594	sri-73	4	15.5714	c_brig	7.10204	c_bren	7.04082	c_rema	15.8571	None	None	11.3928	10.049	10.2548	3.5	9
	818	c_eleg	58.1553	K02E11.10	2	16.1429	c_japo	15.8571	None	None	None	None	None	None	16	14.8342	12.0042	2.5	3.5
	819	c_eleg	58.1549	gpa-14	5	15.8571	c_brig	15.8571	c_bren	15.5714	c_rema	7.93878	c_japo	7.65306	12.5755	11.0497	10.8679	2.2	3.4
	820	c_eleg	58.1473	C54E10.2	4	16.1429	c_bren	7.10204	c_rema	16.1429	c_japo	15.8571	None	None	13.8112	12.8265	10.1288	2.5	4.25
	821	c_eleg	58.1416	egl-47	3	15.5714	c_brig	15.8571	c_rema	15.8571	None	None	None	None	15.7619	14.3469	11.7846	1.33333	2.66667
	822	c_eleg	58.1329	srh-223	2	7.65306	c_rema	15.8571	None	None	None	None	None	None	11.7551	15.2449	11.8774	4	7.5
	823	c_eleg	58.1319	swan-1	3	16.1429	c_brig	16.1429	c_bren	15.8571	None	None	None	None	16.0476	16.0476	10.1927	1	3.66667
	824	c_eleg	58.1248	F47B3.5	4	15.5714	c_brig	16.1429	c_bren	15.5714	c_rema	7.65306	None	None	13.7347	12.7041	11.6854	1.75	3
	825	c_eleg	58.103	H12D21.2	4	15.8571	c_brig	15.8571	c_bren	15.5714	c_japo	7.08163	None	None	13.5918	12.9081	11.366	2	3.25
	826	c_eleg	58.1008	Y41E3.1	3	15.5714	c_bren	16.1429	c_rema	15.8571	None	None	None	None	15.8571	11.9467	11.9546	2.33333	3
	827	c_eleg	58.0937	unc-43	5	7.67347	c_brig	7.65306	c_bren	16.4286	c_rema	16.4286	c_japo	15.5714	12.751	10.2871	9.9235	2	5.6
	828	c_eleg	58.0799	sri-37	4	15.8571	c_brig	15.8571	c_bren	15.8571	c_rema	7.08163	None	None	13.6632	11.2993	10.9922	2.25	4.75
	829	c_eleg	58.0754	srh-98	4	7.32653	c_brig	15.5714	c_bren	15.5714	c_rema	7.38776	None	None	11.4643	12.5408	13.6428	2.25	2.75
	830	c_eleg	58.0744	ugt-41	3	7.67347	c_brig	16.1429	c_rema	16.1429	None	None	None	None	13.3198	14.2291	14.2291	1.66667	2
	831	c_eleg	58.0706	egl-44	5	7.10204	c_brig	16.1429	c_bren	15.8571	c_rema	15.5714	c_japo	7.10204	12.3551	11.2653	9.24277	2.2	6
	832	c_eleg	58.0602	hcp-3	4	16.4286	c_brig	16.4286	c_bren	7.38776	c_rema	16.4286	None	None	14.1684	12.4958	10.241	2.5	3.75
	833	c_eleg	58.058	C49G7.3	5	7.08163	c_brig	15.8571	c_bren	7.67347	c_rema	15.5714	c_japo	7.38776	10.7143	9.76428	9.72792	4.4	5.8
	834	c_eleg	58.0483	cyp-34A9	4	16.4286	c_brig	7.65306	c_bren	15.8571	c_rema	16.1429	None	None	14.0204	13.1752	10.5638	2	3.5
	835	c_eleg	58.0375	sri-42	3	7.65306	c_rema	15.5714	c_japo	15.8571	None	None	None	None	13.0272	12.4435	11.2884	3.66667	6
	836	c_eleg	58.0348	sri-42	3	7.10204	c_rema	15.8571	c_japo	15.8571	None	None	None	None	12.9387	12.4435	11.2884	3.66667	6
	837	c_eleg	58.0144	exp-2	4	15.5714	c_brig	7.65306	c_bren	15.8571	c_rema	16.1429	None	None	13.8061	13.8061	13.0935	1	1.5
	838	c_eleg	58.0031	C17F4.3	2	15.8571	c_brig	16.1429	None	None	None	None	None	None	16	14.9031	11.4045	2.5	4.5
	839	c_eleg	57.9971	tbc-16	5	15.8571	c_brig	7.38776	c_bren	7.38776	c_rema	7.38776	c_japo	16.1429	10.8327	9.40967	10.1775	3.8	6.2
	840	c_eleg	57.977	C46A5.6	4	16.1429	c_brig	16.1429	c_bren	16.1429	c_rema	7.02041	None	None	13.8623	12.1888	10.5239	2.25	4.25
	841	c_eleg	57.9757	daf-16	5	7.67347	c_brig	15.8571	c_bren	15.8571	c_rema	7.08163	c_japo	7.10204	10.7143	9.35135	9.32052	4.2	7.2
	842	c_eleg	57.9659	sri-31	5	7.04082	c_brig	15.8571	c_bren	15.8571	c_rema	7.38776	c_japo	7.10204	10.649	11.0956	10.2534	3.2	5.8
	843	c_eleg	57.9648	sre-26	3	16.1429	c_bren	15.5714	c_rema	16.1429	None	None	None	None	15.9524	11.7982	9.99984	3	5.33333
	844	c_eleg	57.9607	kcnl-1	5	7.08163	c_brig	15.8571	c_bren	15.8571	c_rema	7.67347	c_japo	7.08163	10.7102	8.63469	9.44223	4.2	7.6
	845	c_eleg	57.9543	F18E3.13	4	15.5714	c_brig	7.30612	c_bren	15.8571	c_rema	15.5714	None	None	13.5765	11.6607	10.0851	3	4.75
	846	c_eleg	57.9541	srw-133	4	16.4286	c_brig	7.65306	c_bren	7.36735	c_rema	16.1429	None	None	11.898	12.0527	11.7745	3	4.25
	847	c_eleg	57.9514	str-193	2	15.8571	c_bren	15.8571	None	None	None	None	None	None	15.8571	13.6479	13.6479	2	2.5
	848	c_eleg	57.9382	H38K22.6	2	16.1429	c_bren	16.1429	None	None	None	None	None	None	16.1429	13.949	13.1939	2	2.5
	849	c_eleg	57.9304	clec-153	5	7.38776	c_brig	7.38776	c_bren	16.1429	c_rema	7.67347	c_japo	16.1429	10.947	11.958	10.0994	3	5.2
	850	c_eleg	57.9243	lin-11	5	7.04082	c_brig	15.8571	c_bren	15.8571	c_rema	15.5714	c_japo	7.36735	12.3388	11.4939	9.74217	1.4	6.2
	851	c_eleg	57.9134	ZK829.4	5	15.8571	c_brig	15.8571	c_bren	7.38776	c_rema	16.1429	c_japo	7.10204	12.4694	11.5918	10.9963	1.6	3.6
	852	c_eleg	57.9127	srw-136	4	7.65306	c_brig	16.1429	c_bren	7.36735	c_rema	16.1429	None	None	11.8266	12.5102	11.9311	2.75	4
	853	c_eleg	57.9058	ptr-17	2	16.1429	c_rema	15.5714	None	None	None	None	None	None	15.8572	15.7857	11.2041	2	4.5
	854	c_eleg	57.8979	F56H9.8	4	7.67347	c_brig	16.1429	c_bren	16.1429	c_rema	15.5714	None	None	13.8827	13.847	11.2951	1.5	2.75
	855	c_eleg	57.8722	cls-3	5	7.65306	c_brig	16.1429	c_bren	16.1429	c_rema	16.1429	c_japo	7.10204	12.6368	12.551	10.9272	1.4	2.8
	856	c_eleg	57.8707	C17F4.3	2	15.8571	c_brig	16.1429	None	None	None	None	None	None	16	14.9031	11.4045	2.5	4.5
	857	c_eleg	57.8689	F09G2.8	4	15.5714	c_brig	7.08163	c_bren	15.5714	c_japo	15.5714	None	None	13.449	14.1802	9.98264	1.75	4.75
	858	c_eleg	57.8687	K04F1.1	5	15.8571	c_brig	15.8571	c_bren	7.10204	c_rema	16.1429	c_japo	7.65306	12.5224	11.6735	10.9135	1.4	4.6
	859	c_eleg	57.8556	lst-4	4	15.8571	c_brig	15.8571	c_bren	16.1429	c_rema	7.02041	None	None	13.7194	12.9643	10.7398	1.75	4
	860	c_eleg	57.854	Y102E9.5	4	15.8571	c_brig	15.8571	c_bren	7.36735	c_rema	7.36735	None	None	11.6122	13.5238	12.6142	2.25	3.25
	861	c_eleg	57.8522	Y57G11C.32	4	15.8571	c_brig	7.10204	c_rema	15.5714	c_japo	16.1429	None	None	13.6684	12.5663	11.0884	1.5	4.25
	862	c_eleg	57.8516	C54E10.2	4	7.08163	c_bren	15.5714	c_rema	16.1429	c_japo	15.8571	None	None	13.6633	12.8265	10.1288	2.5	4.25
	863	c_eleg	57.8506	H38K22.7	2	16.1429	c_bren	16.1429	None	None	None	None	None	None	16.1429	13.949	13.1939	2	2.5
	864	c_eleg	57.8402	dnc-1	5	15.8571	c_brig	7.65306	c_bren	15.8571	c_rema	7.10204	c_japo	7.08163	10.7102	11.3156	10.4255	2.8	5.4
	865	c_eleg	57.8393	sre-42	4	7.65306	c_bren	7.67347	c_rema	15.8571	c_japo	15.5714	None	None	11.6888	10.1086	9.42845	5	7
	866	c_eleg	57.8385	odr-4	4	7.10204	c_brig	15.8571	c_bren	16.4286	c_rema	7.10204	None	None	11.6224	14.2475	12.4689	1.75	3.5
	867	c_eleg	57.8312	F49C5.10	4	7.08163	c_brig	16.1429	c_bren	16.1429	c_rema	15.8571	None	None	13.8061	13.1097	10.2096	2	4.25
	868	c_eleg	57.8282	F56H9.8	4	15.5714	c_brig	16.1429	c_bren	16.1429	c_rema	7.38776	None	None	13.8112	13.847	11.2951	1.5	2.75
	869	c_eleg	57.8264	srh-213	5	15.8571	c_brig	15.5714	c_bren	7.65306	c_rema	7.30612	c_japo	7.10204	10.6979	11.6037	11.1452	3.2	3.6
	870	c_eleg	57.8186	Y57A10A.28	3	16.1429	c_brig	16.1429	c_bren	16.1429	None	None	None	None	16.1429	14.7279	11.0987	1.33333	2.66667
	871	c_eleg	57.811	frm-2	5	16.4286	c_brig	16.4286	c_bren	7.08163	c_rema	16.4286	c_japo	7.36735	12.747	12.7245	9.61957	1.8	3.8
	872	c_eleg	57.809	srz-62	4	15.5714	c_brig	7.38776	c_bren	15.8571	c_rema	15.5714	None	None	13.5969	13.5969	11.3364	1	3.75
	873	c_eleg	57.8065	daf-16	5	7.10204	c_brig	15.8571	c_bren	15.8571	c_rema	7.08163	c_japo	7.10204	10.6	9.35135	9.32052	4.2	7.2
	874	c_eleg	57.7945	ptr-17	2	15.8571	c_rema	15.5714	None	None	None	None	None	None	15.7142	15.7857	11.2041	2	4.5
	875	c_eleg	57.7919	sri-32	4	7.67347	c_brig	15.8571	c_bren	15.5714	c_rema	7.36735	None	None	11.6173	13.0255	11.8448	3	3.75
	876	c_eleg	57.7881	par-1	5	15.5714	c_brig	15.8571	c_bren	7.36735	c_rema	7.65306	c_japo	7.36735	10.7633	9.17306	9.24966	3.2	8.6
	877	c_eleg	57.7851	sri-77	4	16.1429	c_brig	7.10204	c_bren	7.32653	c_rema	15.5714	None	None	11.5357	9.76871	10.3388	3	9.25
	878	c_eleg	57.7826	sri-71	4	15.8571	c_brig	7.10204	c_bren	7.36735	c_rema	15.8571	None	None	11.5459	10.1025	10.4502	3	8.75
	879	c_eleg	57.7824	srz-16	4	15.5714	c_brig	7.10204	c_bren	15.8571	c_rema	15.8571	None	None	13.5969	11.6917	10.4457	2.75	4.5
	880	c_eleg	57.7625	K09E2.2	4	15.8571	c_brig	15.8571	c_bren	7.38776	c_rema	15.8571	None	None	13.7398	12.6071	11.4987	1.5	3.75
	881	c_eleg	57.7614	ZK822.2	4	7.38776	c_brig	15.8571	c_rema	15.8571	c_japo	16.4286	None	None	13.8826	13.0459	11.949	1.75	2
	882	c_eleg	57.7564	par-1	5	15.8571	c_brig	16.1429	c_bren	7.02041	c_rema	7.10204	c_japo	7.38776	10.702	10.6646	9.24966	2.4	8.6
	883	c_eleg	57.7524	K08H10.2	4	7.38776	c_brig	16.1429	c_bren	16.1429	c_rema	16.1429	None	None	13.9541	12.8572	11.3138	1.25	3.5
	884	c_eleg	57.7466	C05C10.5	2	15.8571	c_japo	15.5714	None	None	None	None	None	None	15.7142	12.2517	12.1618	3.5	4
	885	c_eleg	57.7447	epc-1	3	16.1429	c_bren	7.67347	c_rema	16.1429	None	None	None	None	13.3198	14.7313	14.2291	1.33333	1.66667
	886	c_eleg	57.7444	Y43D4A.6	4	15.8571	c_brig	7.36735	c_bren	16.1429	c_rema	16.1429	None	None	13.8776	12.7322	11.4908	1.5	3
	887	c_eleg	57.7439	T06E6.15	3	16.1429	c_brig	16.1429	c_bren	16.1429	None	None	None	None	16.1429	11.3272	10.4796	3	4
	888	c_eleg	57.7423	srz-37	4	7.08163	c_brig	7.36735	c_bren	15.5714	c_rema	7.36735	None	None	9.3469	10.6648	10.4368	5	8.5
	889	c_eleg	57.7412	sri-60	5	15.5714	c_brig	15.5714	c_bren	7.38776	c_rema	15.5714	c_japo	7.65306	12.351	10.9122	9.3462	3.4	5
	890	c_eleg	57.7404	sri-77	4	16.1429	c_brig	7.10204	c_bren	7.32653	c_rema	15.5714	None	None	11.5357	9.76871	10.3388	3	9.25
	891	c_eleg	57.7372	sri-11	5	7.04082	c_brig	7.36735	c_bren	15.8571	c_rema	15.8571	c_japo	15.8571	12.3959	11.3718	9.57195	2.6	5
	892	c_eleg	57.7347	lst-4	4	15.8571	c_brig	15.8571	c_bren	15.8571	c_rema	7.02041	None	None	13.6479	12.9643	10.7398	1.75	4
	893	c_eleg	57.7317	tbx-34	4	16.1429	c_brig	16.1429	c_bren	15.8571	c_rema	7.38776	None	None	13.8827	12.7526	11.3248	1.75	3
	894	c_eleg	57.7253	srz-58	3	15.5714	c_brig	15.8571	c_rema	7.36735	None	None	None	None	12.932	14.0163	10.836	2.66667	6.33333
	895	c_eleg	57.719	K04F1.1	5	15.8571	c_brig	15.8571	c_bren	7.10204	c_rema	16.1429	c_japo	7.65306	12.5224	11.6735	10.9135	1.4	4.6
	896	c_eleg	57.7158	C56E10.3	5	7.36735	c_brig	7.08163	c_bren	15.5714	c_rema	7.08163	c_japo	15.8571	10.5918	8.63741	9.46485	4.4	7.2
	897	c_eleg	57.7139	his-66	4	7.65306	c_brig	16.1429	c_bren	15.5714	c_rema	15.8571	None	None	13.8061	11.2721	11.2286	2.25	4
	898	c_eleg	57.7066	lgg-1	5	16.1429	c_brig	16.4286	c_bren	7.67347	c_rema	7.10204	c_japo	15.8571	12.6408	10.5405	9.64819	2.6	4.6
	899	c_eleg	57.7053	srh-118	4	7.38776	c_brig	15.5714	c_bren	7.08163	c_rema	15.8571	None	None	11.4745	11.1377	12.9762	2.5	4.5
	900	c_eleg	57.7023	sri-51	3	7.36735	c_rema	7.61224	c_japo	15.8571	None	None	None	None	10.2789	13.7816	12.454	4	6.33333
	901	c_eleg	57.6926	pes-8	5	7.30612	c_brig	16.1429	c_bren	15.8571	c_rema	7.02041	c_japo	16.1429	12.4939	12.5	9.18422	2	4.6
	902	c_eleg	57.6919	pch-2	4	15.5714	c_brig	15.8571	c_bren	7.36735	c_japo	15.8571	None	None	13.6632	13.6658	11.0558	1.5	3.75
	903	c_eleg	57.687	col-116	2	15.8571	c_bren	15.5714	None	None	None	None	None	None	15.7142	14.6836	11.9143	2.5	3.5
	904	c_eleg	57.6735	K02E11.10	2	15.5714	c_japo	15.8571	None	None	None	None	None	None	15.7142	14.8342	12.0042	2.5	3.5
	905	c_eleg	57.6733	nhr-189	3	15.8571	c_brig	16.1429	c_rema	15.8571	None	None	None	None	15.9524	13.1633	10.7859	2	3.66667
	906	c_eleg	57.6683	his-64	5	7.65306	c_brig	16.1429	c_bren	7.38776	c_rema	7.02041	c_japo	15.8571	10.8122	12.1578	12.3561	2	2.6
	907	c_eleg	57.6641	daf-16	5	7.08163	c_brig	15.8571	c_bren	7.67347	c_rema	7.08163	c_japo	15.5714	10.653	9.35135	9.32052	4.2	7.2
	908	c_eleg	57.6609	C27B7.6	5	15.8571	c_brig	15.5714	c_bren	7.36735	c_rema	7.36735	c_japo	15.8571	12.4041	10.8888	11.4428	2.2	3.2
	909	c_eleg	57.6543	K02E2.1	5	7.08163	c_brig	7.08163	c_bren	16.1429	c_rema	15.8571	c_japo	7.67347	10.7673	10.2991	10.3849	3.6	5
	910	c_eleg	57.65	Y38H6C.14	4	16.4286	c_brig	16.4286	c_bren	7.65306	c_rema	16.4286	None	None	14.2347	12.233	9.76434	2.25	4.75
	911	c_eleg	57.6435	frm-2	5	7.02041	c_brig	16.4286	c_bren	7.10204	c_rema	16.4286	c_japo	16.1429	12.6245	12.7245	9.61957	1.8	3.8
	912	c_eleg	57.6366	F41E6.7	2	16.1429	c_brig	16.1429	None	None	None	None	None	None	16.1429	16.0714	12.3912	1.5	2.5
	913	c_eleg	57.6324	Y54G2A.2	2	15.5714	c_rema	16.1429	None	None	None	None	None	None	15.8572	15.8572	12.2959	1	4
	914	c_eleg	57.6291	srz-37	4	15.5714	c_brig	7.36735	c_bren	7.04082	c_rema	7.08163	None	None	9.2653	10.6648	10.4368	5	8.5
	915	c_eleg	57.6286	srz-37	4	15.5714	c_brig	7.36735	c_bren	7.04082	c_rema	7.08163	None	None	9.2653	10.6648	10.4368	5	8.5
	916	c_eleg	57.6251	fbxa-182	4	16.1429	c_brig	15.8571	c_bren	16.1429	c_rema	7.36735	None	None	13.8776	11.3044	10.9733	2.5	3.5
	917	c_eleg	57.6223	sri-27	5	15.8571	c_brig	7.08163	c_bren	15.8571	c_rema	15.5714	c_japo	7.10204	12.2939	10.5092	10.0251	2.8	5
	918	c_eleg	57.6195	F59A7.9	5	7.10204	c_brig	7.65306	c_bren	7.10204	c_rema	7.10204	c_japo	7.08163	7.2082	11.1476	10.7642	4	8.8
	919	c_eleg	57.615	ins-2	4	16.1429	c_brig	7.61224	c_bren	16.1429	c_rema	16.4286	None	None	14.0817	11.4583	11.415	2.25	2.75
	920	c_eleg	57.6082	pes-8	5	7.65306	c_brig	7.32653	c_bren	15.8571	c_rema	15.8571	c_japo	16.1429	12.5673	12.5	9.18422	2	4.6
	921	c_eleg	57.6072	F41E6.7	2	15.8571	c_brig	16.1429	None	None	None	None	None	None	16	16.0714	12.3912	1.5	2.5
	922	c_eleg	57.6059	ZK822.2	4	7.10204	c_brig	15.8571	c_rema	15.8571	c_japo	16.4286	None	None	13.8112	13.0459	11.949	1.75	2
	923	c_eleg	57.5981	srz-37	4	7.36735	c_brig	7.38776	c_bren	15.8571	c_rema	15.8571	None	None	11.6173	10.1405	9.91254	4.25	8
	924	c_eleg	57.5949	Y102A11A.7	5	7.61224	c_brig	15.8571	c_bren	7.65306	c_rema	15.8571	c_japo	7.65306	10.9265	11.7622	11.0402	2.6	3.8
	925	c_eleg	57.5942	sre-35	3	16.1429	c_brig	7.38776	c_bren	16.1429	None	None	None	None	13.2245	11.3039	11.4425	3	6.66667
	926	c_eleg	57.5915	sri-42	3	15.5714	c_rema	7.67347	c_japo	15.8571	None	None	None	None	13.034	12.4435	11.2884	3.66667	6
	927	c_eleg	57.589	K11C4.1	5	15.5714	c_brig	16.1429	c_bren	16.1429	c_rema	7.10204	c_japo	7.38776	12.4694	11.3463	10.5984	2.2	3
	928	c_eleg	57.5851	C49G7.3	5	15.5714	c_brig	15.8571	c_bren	15.8571	c_rema	7.10204	c_japo	7.32653	12.3428	8.93435	9.86652	3.6	4.6
	929	c_eleg	57.5786	ZK1290.5	5	7.38776	c_brig	7.67347	c_bren	15.8571	c_rema	7.67347	c_japo	15.8571	10.8898	12.8129	11.1658	2	4.2
	930	c_eleg	57.5778	C02F12.3	5	15.5714	c_brig	15.8571	c_bren	7.38776	c_rema	7.10204	c_japo	15.8571	12.3551	10.9224	9.5853	2.4	5.2
	931	c_eleg	57.5724	ceh-45	4	16.4286	c_brig	7.61224	c_rema	16.1429	c_japo	16.1429	None	None	14.0817	12.2939	9.40732	2	5.75
	932	c_eleg	57.5648	fic-1	4	7.36735	c_brig	6.95918	c_bren	15.5714	c_rema	16.1429	None	None	11.5102	10.7321	10.6164	3.75	6.5
	933	c_eleg	57.5639	C24H10.1	3	15.8571	c_bren	15.8571	c_rema	15.5714	None	None	None	None	15.7619	15.7619	11.1791	1	2.33333
	934	c_eleg	57.5613	tba-1	4	15.8571	c_brig	7.02041	c_rema	16.1429	c_japo	15.8571	None	None	13.7194	12.6582	11.7559	1.5	2.75
	935	c_eleg	57.5599	srz-20	4	16.1429	c_brig	7.38776	c_bren	15.5714	c_rema	15.8571	None	None	13.7398	9.55987	10.0366	3	6
	936	c_eleg	57.547	jip-1	4	16.1429	c_bren	7.38776	c_rema	16.1429	c_japo	16.1429	None	None	13.9541	12.5749	9.58711	1.75	5.5
	937	c_eleg	57.5467	sre-26	3	15.5714	c_bren	15.5714	c_rema	16.1429	None	None	None	None	15.7619	11.7982	9.99984	3	5.33333
	938	c_eleg	57.5441	sre-33	3	16.1429	c_brig	7.38776	c_bren	16.1429	None	None	None	None	13.2245	11.2812	11.4425	3	6.66667
	939	c_eleg	57.5421	W03D8.2	4	16.1429	c_brig	16.4286	c_rema	16.1429	c_japo	7.36735	None	None	14.0204	12.9618	11.8367	1.5	2.25
	940	c_eleg	57.5414	C17F3.3	2	16.1429	c_brig	15.8571	None	None	None	None	None	None	16	16	12.3452	1	3.5
	941	c_eleg	57.5185	col-116	2	15.8571	c_bren	15.5714	None	None	None	None	None	None	15.7142	14.6836	11.9143	2.5	3.5
	942	c_eleg	57.505	srw-67	4	7.36735	c_brig	16.1429	c_bren	16.1429	c_rema	7.32653	None	None	11.7449	12.6148	12.6474	2.25	3.25
	943	c_eleg	57.5049	dkf-2	4	7.36735	c_brig	15.8571	c_bren	7.38776	c_rema	15.8571	None	None	11.6173	8.91969	9.40932	5	8.25
	944	c_eleg	57.5001	H03E18.2	2	16.1429	c_brig	15.5714	None	None	None	None	None	None	15.8572	15.8572	13.6531	1	1.5
	945	c_eleg	57.498	pes-8	5	7.30612	c_brig	7.32653	c_bren	15.8571	c_rema	15.8571	c_japo	16.1429	12.4979	12.5	9.18422	2	4.6
	946	c_eleg	57.4969	R03D7.1	5	15.5714	c_brig	7.10204	c_bren	7.32653	c_rema	15.5714	c_japo	15.5714	12.2286	11.0605	9.76836	2.4	4.6
	947	c_eleg	57.4951	ugt-41	3	7.10204	c_brig	16.1429	c_rema	16.1429	None	None	None	None	13.1293	14.2291	14.2291	1.66667	2
	948	c_eleg	57.4946	Y116A8B.5	5	7.36735	c_brig	15.8571	c_bren	15.5714	c_rema	7.10204	c_japo	15.5714	12.2939	12.349	10.6646	1.6	3.2
	949	c_eleg	57.491	F41E6.8	2	15.8571	c_brig	15.8571	None	None	None	None	None	None	15.8571	13.7678	11.9238	2.5	4
	950	c_eleg	57.489	pes-8	5	7.04082	c_brig	16.1429	c_bren	15.8571	c_rema	7.02041	c_japo	16.1429	12.4408	12.5	9.18422	2	4.6
	951	c_eleg	57.4682	nhr-15	4	7.93878	c_brig	16.1429	c_bren	15.5714	c_rema	15.8571	None	None	13.8775	12.8163	11.4236	1.5	3
	952	c_eleg	57.463	crml-1	4	15.8571	c_brig	16.1429	c_bren	7.10204	c_rema	15.8571	None	None	13.7398	12.6097	11.6687	1.25	3.25
	953	c_eleg	57.4575	Y4C6A.1	2	15.8571	c_brig	16.1429	None	None	None	None	None	None	16	16	12.7832	1	2.5
	954	c_eleg	57.4443	srv-12	5	7.36735	c_brig	15.5714	c_bren	15.5714	c_rema	15.5714	c_japo	7.61224	12.3388	12.3408	12.1258	1.4	1.8
	955	c_eleg	57.4385	H12D21.5	3	15.5714	c_brig	16.1429	c_rema	15.8571	None	None	None	None	15.8571	13.4354	10.8626	2	3.33333
	956	c_eleg	57.4374	srh-220	2	7.30612	c_rema	15.8571	None	None	None	None	None	None	11.5816	14.5561	12.2507	4	7
	957	c_eleg	57.4301	his-15	4	7.08163	c_brig	16.1429	c_bren	15.8571	c_rema	15.8571	None	None	13.7347	11.602	11.4042	2	3.5
	958	c_eleg	57.4277	srh-104	4	7.36735	c_brig	7.38776	c_bren	15.8571	c_rema	7.38776	None	None	9.5	12.8542	12.5821	2.75	5.75
	959	c_eleg	57.4262	F35D11.5	5	7.38776	c_brig	15.8571	c_bren	15.5714	c_rema	15.5714	c_japo	7.10204	12.2979	12.6598	10.5986	1.8	2.6
	960	c_eleg	57.4256	nhr-280	3	7.38776	c_brig	15.8571	c_rema	15.8571	None	None	None	None	13.034	14.9161	13.0816	1.66667	3.33333
	961	c_eleg	57.4248	K08F8.5	4	16.1429	c_brig	16.1429	c_bren	7.10204	c_rema	16.1429	None	None	13.8827	13.5766	10.8363	1.75	2.75
	962	c_eleg	57.4171	ptr-3	4	15.8571	c_brig	16.1429	c_rema	7.65306	c_japo	7.10204	None	None	11.6888	11.6395	12.1798	2.5	4.75
	963	c_eleg	57.415	ptr-3	4	15.8571	c_brig	16.1429	c_rema	7.65306	c_japo	7.10204	None	None	11.6888	11.6395	12.1798	2.5	4.75
	964	c_eleg	57.4139	C08H9.13	2	15.8571	c_brig	15.8571	None	None	None	None	None	None	15.8571	15.8571	13.653	1	1.5
	965	c_eleg	57.4094	R02F11.2	4	15.5714	c_brig	7.61224	c_bren	15.5714	c_rema	15.8571	None	None	13.653	12.9098	10.3689	2	4.25
	966	c_eleg	57.4013	ZK337.2	4	15.8571	c_brig	16.1429	c_bren	7.65306	c_rema	16.1429	None	None	13.949	11.3805	10.0206	2.25	5.25
	967	c_eleg	57.3989	F53H2.3	5	16.1429	c_brig	7.65306	c_bren	7.32653	c_rema	16.4286	c_japo	16.1429	12.7388	8.87551	8.93713	3.8	5.2
	968	c_eleg	57.3981	F25H9.2	4	16.1429	c_brig	7.38776	c_bren	15.5714	c_rema	7.38776	None	None	11.6225	13.8351	11.6072	2.5	3.5
	969	c_eleg	57.3897	F48E8.4	3	16.1429	c_bren	16.1429	c_rema	15.8571	None	None	None	None	16.0476	12.0714	10.237	2.33333	4.33333
	970	c_eleg	57.3821	par-1	5	16.1429	c_brig	15.8571	c_bren	7.08163	c_rema	7.65306	c_japo	7.38776	10.8245	9.20367	9.09026	3.2	8.4
	971	c_eleg	57.3815	fic-1	4	6.95918	c_brig	6.95918	c_bren	15.5714	c_rema	16.1429	None	None	11.4082	10.7321	10.6164	3.75	6.5
	972	c_eleg	57.3786	ppk-3	5	7.10204	c_brig	15.8571	c_bren	15.8571	c_rema	7.38776	c_japo	15.5714	12.3551	9.93775	11.2184	2.2	3.6
	973	c_eleg	57.3732	ppk-3	5	7.10204	c_brig	15.8571	c_bren	15.8571	c_rema	7.38776	c_japo	15.5714	12.3551	9.93775	11.2184	2.2	3.6
	974	c_eleg	57.3723	F10G7.6	3	15.5714	c_brig	15.8571	c_bren	15.5714	None	None	None	None	15.6666	14.2993	10.7069	1.66667	3.33333
	975	c_eleg	57.3701	srbc-11	4	15.5714	c_brig	15.8571	c_bren	7.02041	c_rema	15.5714	None	None	13.5051	11.4524	11.728	2	3.25
	976	c_eleg	57.3698	srh-5	5	7.38776	c_brig	7.67347	c_bren	7.67347	c_rema	7.08163	c_japo	7.65306	7.4939	10.6064	10.3189	5.4	7
	977	c_eleg	57.3562	D2005.6	2	15.8571	c_bren	15.8571	None	None	None	None	None	None	15.8571	15.8571	13.7245	1	1.5
	978	c_eleg	57.3508	B0207.10	3	15.5714	c_brig	16.1429	c_bren	15.8571	None	None	None	None	15.8571	13.6884	9.32585	2.33333	4.66667
	979	c_eleg	57.3458	sri-77	4	7.36735	c_brig	15.8571	c_bren	7.36735	c_rema	15.8571	None	None	11.6122	11.9575	10.5395	3	6.25
	980	c_eleg	57.343	ncl-1	4	15.8571	c_brig	16.4286	c_bren	7.65306	c_rema	16.1429	None	None	14.0204	12.9898	9.91108	1.25	5.5
	981	c_eleg	57.334	T08B2.3	2	7.08163	c_rema	15.8571	None	None	None	None	None	None	11.4694	12.303	12.0352	6	6.5
	982	c_eleg	57.332	D1005.4	4	7.10204	c_brig	7.38776	c_bren	15.8571	c_rema	15.8571	None	None	11.551	12.9388	12.549	2.25	3.5
	983	c_eleg	57.3308	lgc-38	4	7.10204	c_brig	16.1429	c_bren	16.1429	c_rema	16.1429	None	None	13.8827	12.7424	10.7245	1.75	3.75
	984	c_eleg	57.3211	R03D7.1	5	7.36735	c_brig	7.10204	c_bren	16.1429	c_rema	15.5714	c_japo	15.5714	12.351	11.0605	9.76836	2.4	4.6
	985	c_eleg	57.3209	ZK177.8	5	15.8571	c_brig	16.1429	c_bren	15.8571	c_rema	15.8571	c_japo	7.30612	14.2041	11.6898	9.28394	1.6	3.4
	986	c_eleg	57.316	Y69E1A.8	4	15.8571	c_brig	7.65306	c_bren	15.5714	c_rema	15.5714	None	None	13.6632	13.8418	11.2764	1.5	2.25
	987	c_eleg	57.3158	srh-220	2	7.65306	c_rema	15.8571	None	None	None	None	None	None	11.7551	14.5561	12.2507	4	7
	988	c_eleg	57.3146	F42G4.2	5	7.38776	c_brig	15.5714	c_bren	16.1429	c_rema	16.1429	c_japo	7.10204	12.4694	10.485	10.2044	2.6	3.6
	989	c_eleg	57.3122	F44E5.4	5	16.1429	c_brig	16.1429	c_bren	7.36735	c_rema	7.02041	c_japo	16.1429	12.5633	11.6449	10.8459	1.2	3.6
	990	c_eleg	57.3091	K07C5.3	4	7.10204	c_brig	7.30612	c_bren	16.4286	c_rema	16.1429	None	None	11.7449	11.3128	10.4088	4	5.25
	991	c_eleg	57.3058	cyp-31A3	5	15.5714	c_brig	15.5714	c_bren	15.8571	c_rema	7.02041	c_japo	7.38776	12.2816	10.5092	9.73225	2.4	5.2
	992	c_eleg	57.3047	R02F11.2	4	7.32653	c_brig	15.5714	c_bren	15.5714	c_rema	15.8571	None	None	13.5816	12.9098	10.3689	2	4.25
	993	c_eleg	57.3024	C15H9.3	4	7.10204	c_brig	15.8571	c_bren	15.5714	c_rema	16.1429	None	None	13.6684	11.9073	10.1866	2.5	4.25
	994	c_eleg	57.3002	F10G7.6	3	15.5714	c_brig	15.8571	c_bren	15.5714	None	None	None	None	15.6666	14.2993	10.7069	1.66667	3.33333
	995	c_eleg	57.2882	C08H9.14	4	15.8571	c_brig	15.8571	c_bren	15.5714	c_rema	6.95918	None	None	13.5612	13.5612	12.1785	1	2
	996	c_eleg	57.288	ugt-50	4	15.5714	c_brig	7.93878	c_bren	16.1429	c_rema	16.1429	None	None	13.949	12.5621	11.0242	1.75	3
	997	c_eleg	57.2862	lst-3	4	16.1429	c_brig	7.65306	c_bren	7.36735	c_japo	16.1429	None	None	11.8266	11.5051	12.0478	2.25	5
	998	c_eleg	57.28	F58D5.6	3	7.38776	c_brig	15.8571	c_bren	16.1429	None	None	None	None	13.1293	13.5771	12.2891	2	4.66667
