# Supplementary material for: Unconventional function of an Achaete-Scute homolog as a terminal selector of nociceptive neuron identity
Source: PLoS Biol. 2018 Apr 19;16(4):e2004979. doi: 10.1371/journal.pbio.2004979 (PMC5908064; doi:10.1371/journal.pbio.2004979)
Supplement: S3 Table — (XLSX) [file pbio.2004979.s004.xlsx]

## Sheet: Sheet1
Table S3: Strain List
Strain name	Array name	Array composition
OH15373	otIs683	[hlh-4Fosmid::yfp; ttx-3::mcherry]
OH14935	otIs648	[hlh-3Fosmid::gfp; ttx-3::mcherry]
OH12412	otIs502	[hlh-2Fosmid::yfp; myo-3::mcherry]
PY1018	oyIs1	[osm-9::gfp; lin-15]
DMH13	hanEx6	[ncx-6prom::gfp]
DMH14	hanEx7	[ncx-7prom::gfp]
VDL3	oyIs56	[srh-234prom::gfp; unc-122prom::rfp]
UL1583	IeEx1583	[hlh-4prom::gfp; unc-119(+)];unc-119 (ed3)
OH15502	otTi45	[hlh-4prom::npp-9::mcherry::BLRP::3Xflag]
OH14884	otIs646	[srh-127prom::gfp; pha-1(+)];pha-1(e2123);him-5(e1490)
OH14968	otEx6961	[srx-44prom::gfp; pha-1(+)];pha-1(e2123)
OH14343	otEx6700	[srz-102prom::gfp; pha-1(+)];pha-1(e2123)
-	kyIs170	[srh-220::gfp]
OH13845	otEx6409	[sri-12prom::gfp; pha-1(+)];pha-1(e2123)
OH14840	otEx6911	[srz-104prom::gfp; pha-1(+)];pha-1(e2123)
OH15244	otEx7092	[inx-18bfosmid::SL2::1xNL2::YFP:H2B; unc-122::GFP; pha-1(+)];pha-1(e2123)
OH15275	otEx7106	[unc-7fosmid::sl2::yfp::h2b; pha-1(+); myo-2::bfp]
OH15277	otEx7108	[che-7fosmid::sl2::yfp::h2b; pha-1(+); myo-2::bfp]
OH11157	otIs393	[ift-20prom::NLS::tagRFP; pha-1(+)] ;pha-1(e2123)
OH15351	oyIs59	[osm-6::gfp]; him-8 (e1489)
OH3721	rtEx224	[nlp-7prom::gfp; lin-15(+)]; lin-15 (n765)
HA449	rtEx335	[nlp-10prom::gfp; lin-15(+)]; lin-15 (n765)
-	ynIs30	[flp-4::gfp]
NY2080	ynIs80	[flp-21::gfp]
OH12496	otIs518	[eat-4fosmid::sl2::mcherry; pha-1(+)]; pha-1(e2123)
BC15250	-	[C50C3.5::gfp]
BC15143	-	[srh-79::gfp]
BC14724	-	[sre-43::gfp]
BC14775	-	[srxa-14::gfp]
BC13517	-	[sra-13::gfp]
OH15503	otIs697	[srz-24prom::gfp; pha-1(+)];pha-1(e2123)
OH14956	otEx6949	[srz-66prom::gfp; pha-1(+)];pha-1(e2123)
OH14958	otEx6951	[srh-74prom::gfp; pha-1(+)];pha-1(e2123)
OH14962	otEx6955	[srz-32prom::gfp; pha-1(+)];pha-1(e2123)
OH14964	otEx6957	[sri-45prom::gfp; pha-1(+)];pha-1(e2123)
OH14966	otEx6959	[srz-61prom::gfp; pha-1(+)];pha-1(e2123)
OH14953	otEx6946	[sri-50prom::gfp; pha-1(+)];pha-1(e2123)
OH14960	otEx6953	[srz-6prom::gfp; pha-1(+)];pha-1(e2123)
OH14970	otEx6963	[srj-23prom::gfp; pha-1(+)];pha-1(e2123)
OH14971	otEx6964	[srbc-7prom::gfp; pha-1(+)];pha-1(e2123)
OH14973	otEx6966	[srw-119prom::gfp; pha-1(+)];pha-1(e2123)
OH15401	otEx7177	[srh-3prom::gfp; unc-122::gfp]
OH15402	otEx7178	[sri-61prom::gfp; unc-122::gfp]
OH15403	otEx7179	[arrd-4prom::HLH-4::rfp; unc-122prom::gfp]
OH15503	otEx7207	[unc-3prom::HLH-4::rfp; ttx-3::mcherry]
OH15404	otEx7180	[hlh-4Fosmid; ttx-3::mcherry] Line 1
OH15405	otEx7181	[hlh-4Fosmid; ttx-3::mcherry] Line 2
OH9317	otEx4130	[hlh-4Fosmid::yfp; ttx-3::mcherry]
OH15406	otEx7182	[eat-4prom6-1::gfp;unc-122::gfp] Line 1
OH15407	otEx7183	[eat-4prom6-1::gfp;unc-122::gfp] Line 2
OH15408	otEx7184	[eat-4prom6-1EBox::gfp;unc-122::gfp] Line 1
OH15409	otEx7185	[eat-4prom6-1EBox::gfp;unc-122::gfp] Line 2
OH15410	otEx7186	[eat-4prom6-112::gfp;unc-122::gfp] Line 1
OH15411	otEx7187	[eat-4prom6-112::gfp;unc-122::gfp] Line 2
OH15412	otEx7188	[eat-4prom6-112-EBox::gfp;unc-122::gfp] Line 1
OH15413	otEx7189	[eat-4prom6-112-EBox::gfp;unc-122::gfp] Line 2
OH15414	otEx7190	[eat-4prom2::gfp;unc-122::gfp] Line 1
OH15415	otEx7191	[eat-4prom2::gfp;unc-122::gfp] Line 2
OH15416	otEx7192	[eat-4prom2EBox::gfp;unc-122::gfp] Line 1
OH15417	otEx7193	[eat-4prom2EBox::gfp;unc-122::gfp] Line 2
OH15418	otEx7194	[eat-4prom212::gfp;unc-122::gfp] Line 1
OH15419	otEx7195	[eat-4prom212::gfp;unc-122::gfp] Line 2
OH15420	otEx7196	[eat-4prom212-EBox::gfp;unc-122::gfp] Line 1
OH15421	otEx7197	[eat-4prom212-EBox::gfp;unc-122::gfp] Line 2
