# Supplementary material for: Unconventional function of an Achaete-Scute homolog as a terminal selector of nociceptive neuron identity
Source: PLoS Biol. 2018 Apr 19;16(4):e2004979. doi: 10.1371/journal.pbio.2004979 (PMC5908064; doi:10.1371/journal.pbio.2004979)
Supplement: S1 Data — These datasets provide the numerical values for the graphs shown in Fig 2, Fig 3, Fig 4 and Fig 7. (XLSX) [file pbio.2004979.s005.xlsx]

## Sheet: Fig 2
Figure 2B:							Figure 2C:
	Number of worms scored in each phenotypic categories							Number of worms scored in each phenotypic categories
		N2	hlh-4(tm604)						2 ADL	1 ADL	0 ADL
ift-20	Marker OFF	0	27				Cilia defect	WT	0	0	32
	Marker DIM	0	0					hlh-4(tm604)	5	13	12
	Marker ON	29	0
							Dendrite detachment	WT	0	0	32
osm-6	Marker OFF	0	41					hlh-4(tm604)	9	9	12
	Marker DIM	0	0
	Marker ON	33	0				Axon Defect	WT	0	0	32
								hlh-4(tm604)	1	6	23

## Sheet: Fig 3
Figure 3A:							Figure 3B:
	Number of worms scored in each phenotypic categories
		N2	hlh-4(tm604)
srh-79	Marker OFF	0	34					100nM C9	500nM C9	1M glycerol		100nM C9	500nM C9	1M glycerol
	Marker DIM	0	0					WT	WT	WT		hlh-4	hlh-4	hlh-4
	Marker ON	36	0				2016_9_25	0.7	0.5	0.5		0.1	0	0.3
							2016_9_28	0.5	0.8	0.9		0	0	0.9
srh-234	Marker OFF	0	33				2016_10_5	0.1	0.3	0.6		0.2	0.1	0.8
	Marker DIM	0	0				2016_10_8	0.3	0.4	0.6		0.2	0	0.8
	Marker ON	35	0				2016_10_9	0	0.3	0.5		0	0	0.7
							avereage	0.32	0.46	0.62		0.1	0.02	0.7
srh-127	Marker OFF	0	22				SEM	0.128062	0.0927362	0.0734847		0.0447214	0.02	0.104881
	Marker DIM	0	0									0.0717452	0.000835269	0.274784
	Marker ON	35	0										***
srh-220	Marker OFF	0	34
	Marker DIM	0	0
	Marker ON	29	0
sra-13	Marker OFF	0	38
	Marker DIM	0	0
	Marker ON	36	0
srx-44	Marker OFF	0	34
	Marker DIM	0	0
	Marker ON	32	0
sre-43	Marker OFF	0	33
	Marker DIM	0	0
	Marker ON	35	0
srxa-14	Marker OFF	0	37
	Marker DIM	0	0
	Marker ON	35	0
sri-12	Marker OFF	0	35
	Marker DIM	0	0
	Marker ON	34	0
srz-102	Marker OFF	0	36
	Marker DIM	0	0
	Marker ON	37	0
srz-104	Marker OFF	0	31
	Marker DIM	0	0
	Marker ON	30	0
srz-24	Marker OFF	0	6
	Marker DIM	0	9
	Marker ON	25	11

## Sheet: Fig 4
Figure 4:
	Number of worms scored in each phenotypic categories
		N2	hlh-4(tm604)
osm-9	Marker OFF	0	20
	Marker DIM	0	0
	Marker ON	20	0
eat-4	Marker OFF	0	11
	Marker DIM	0	3
	Marker ON	30	12
nlp-7	Marker OFF	0	23
	Marker DIM	0	0
	Marker ON	20	0
nlp-10	Marker OFF	0	28
	Marker DIM	0	0
	Marker ON	27	0
flp-4	Marker OFF	0	20
	Marker DIM	0	0
	Marker ON	17	0
flp-21	Marker OFF	0	25
	Marker DIM	0	0
	Marker ON	22	0
unc-7	Marker OFF	0	24
	Marker DIM	0	0
	Marker ON	27	0
inx-18	Marker OFF	0	27
	Marker DIM	0	0
	Marker ON	23	0
che-7	Marker OFF	0	20
	Marker DIM	0	0
	Marker ON	22	0
ncx-6	Marker OFF	0	27
	Marker DIM	0	0
	Marker ON	27	0
ncx-7	Marker OFF	0	27
	Marker DIM	0	0
	Marker ON	27	0

## Sheet: Fig 7
Figure 7A							Figure 7C									Figure 7D						Figure 7E
	Number of worms scored in each phenotypic categories							100nM C9	500nM C9	1M glycerol		100nM	500nM	1M glycerol			Number of worms scored in each phenotypic categories							Number of worms scored in each phenotypic categories
	ADL							N2	N2	N2		lin-11	lin-11	lin-11				Marker ON	Marker dim	Marker OFF					Marker ON	marker Off
	2	1	0					0.6	0.5	0.9		0.2	0.2	0.8		srh-234	N2	33	0	0			Di-filling	N2	50	0
eat-4prom2( not mutated)								0	0.8	0.9		0.1	0.4	0.7			hlh-4(tm604)	0	0	35				hlh-4(tm604)	70	0
Line 1	0	0	15					0.4	0.6	0.9		0.1	0.3	0.9			lin-11(n382)	4	0	19				lin-11(n382)	35	0
Line 2	0	0	12					0.2	0.4	0.9		0.4	0.2	0.8			lin-11;hlh-4	0	0	17				lin-11;hlh-4	4	26
								0.5	0.8	0.9		0.1	0.1	0.9		ncx-6	N2	27	0	0			osm-6	N2	33	0
eat-4prom2del12							average	0.34	0.62	0.9		0.18	0.24	0.82			hlh-4(tm604)	0	0	27				hlh-4(tm604)	41	0
Line 2	11	5	2				SEM	0.107703	0.08	0		0.0583095	0.0509902	0.0374166			lin-11(n382)	3	0	18				lin-11(n382)	23	0
Line 4	3	4	3									0.113862	0.00195965	0.0324847			lin-11;hlh-4	0	0	25				lin-11;hlh-4	25	0
													**	*		flp-21	N2	22	0	0			ift-20	N2	29	0
eat-4prom2delEBox																	hlh-4(tm604)	0	0	25				hlh-4(tm604)	27	0
Line 2	0	0	13														lin-11(n382)	5	0	20				lin-11(n382)	21	0
Line 3	0	0	10														lin-11;hlh-4	0	0	18				lin-11;hlh-4	28	0
																flp-4	N2	17	0	0
eat-4prom2del12/EBox																	hlh-4(tm604)	0	0	20
Line 4	0	0	15														lin-11(n382)	18	0	0
Line 3	0	0	10														lin-11;hlh-4	15	0	0
																eat-4	N2	30	0	0
eat-4prom6-1																	hlh-4(tm604)	12	3	11
Line 1	12	0	1														lin-11(n382)	33	0	0
Line 4	10	2	0														lin-11;hlh-4	27	0	0
eat-4prom6-1del12
Line 4	10	0	0
Line 5	8	1	0
eat-4prom6-1delEBox
Line 3	0	0	11
Line 5	0	0	15
eat-4prom6-1del12delEBox
Line 3	0	0	16
Line 4	0	0	10
